# Supplementary material for: A generic whole body physiologically based pharmacokinetic model for therapeutic proteins in PK-Sim
Source: J Pharmacokinet Pharmacodyn. 2017 Dec 12;45(2):235–57. doi: 10.1007/s10928-017-9559-4 (PMC5845054; doi:10.1007/s10928-017-9559-4)
Supplement: Supplementary file 1 — Supplementary material 1 (TXT 2013 kb) [file 10928_2017_9559_MOESM1_ESM.txt]

--------------- TRANSPORTS ----------
Transport: PassiveDiffusionPl2RBC
	Source: PBPK_model_human_Ab|Organism|VenousBlood|Plasma|CDA1
	Target: PBPK_model_human_Ab|Organism|VenousBlood|BloodCells|CDA1
	Formula: SA_bc * fu * (P_pls_rbc * C_pls - P_rbc_pls * C_bc  /K_rbc)
		C_bc: PBPK_model_human_Ab|Organism|VenousBlood|BloodCells|CDA1|Concentration(0 [µmol/l])
		C_pls: PBPK_model_human_Ab|Organism|VenousBlood|Plasma|CDA1|Concentration(0 [µmol/l])
		fu: PBPK_model_human_Ab|CDA1|Fraction unbound (plasma)(1)
		P_rbc_pls: PBPK_model_human_Ab|CDA1|P (blood cells->plasma)(0 [dm/min])
		P_pls_rbc: PBPK_model_human_Ab|CDA1|P (plasma->blood cells)(0 [dm/min])
		K_rbc: PBPK_model_human_Ab|CDA1|Partition coefficient (blood cells/plasma)(0.677819142596308)
		SA_bc: PBPK_model_human_Ab|Neighborhoods|VenousBlood_pls_VenousBlood_bc|Surface area (blood cells/plasma)(45398.077535931 [dm²])

Transport: MassTransferBloodPool2OrgPl_lng
	Source: PBPK_model_human_Ab|Organism|VenousBlood|Plasma|CDA1
	Target: PBPK_model_human_Ab|Organism|Lung|Plasma|CDA1
	Formula: (Q*(1-HCT)+Q_lymph)*C_pls
		Q: PBPK_model_human_Ab|Organism|Lung|Blood flow rate(6.08968311677683 [l/min])
		Q_lymph: PBPK_model_human_Ab|Organism|Lung|Lymph flow rate(0.000114900141047345 [l/min])
		C_pls: PBPK_model_human_Ab|Organism|VenousBlood|Plasma|CDA1|Concentration(0 [µmol/l])
		HCT: PBPK_model_human_Ab|Organism|Hematocrit(0.47)

Transport: MassTransferBloodPool2OrgRBC_lng
	Source: PBPK_model_human_Ab|Organism|VenousBlood|BloodCells|CDA1
	Target: PBPK_model_human_Ab|Organism|Lung|BloodCells|CDA1
	Formula: Q*HCT*C_bc
		Q: PBPK_model_human_Ab|Organism|Lung|Blood flow rate(6.08968311677683 [l/min])
		C_bc: PBPK_model_human_Ab|Organism|VenousBlood|BloodCells|CDA1|Concentration(0 [µmol/l])
		HCT: PBPK_model_human_Ab|Organism|Hematocrit(0.47)

Transport: PassiveDiffusionPl2RBC
	Source: PBPK_model_human_Ab|Organism|ArterialBlood|Plasma|CDA1
	Target: PBPK_model_human_Ab|Organism|ArterialBlood|BloodCells|CDA1
	Formula: SA_bc * fu * (P_pls_rbc * C_pls - P_rbc_pls * C_bc  /K_rbc)
		C_bc: PBPK_model_human_Ab|Organism|ArterialBlood|BloodCells|CDA1|Concentration(0 [µmol/l])
		C_pls: PBPK_model_human_Ab|Organism|ArterialBlood|Plasma|CDA1|Concentration(0 [µmol/l])
		fu: PBPK_model_human_Ab|CDA1|Fraction unbound (plasma)(1)
		P_rbc_pls: PBPK_model_human_Ab|CDA1|P (blood cells->plasma)(0 [dm/min])
		P_pls_rbc: PBPK_model_human_Ab|CDA1|P (plasma->blood cells)(0 [dm/min])
		K_rbc: PBPK_model_human_Ab|CDA1|Partition coefficient (blood cells/plasma)(0.677819142596308)
		SA_bc: PBPK_model_human_Ab|Neighborhoods|ArterialBlood_pls_ArterialBlood_bc|Surface area (blood cells/plasma)(19738.1072965671 [dm²])

Transport: MassTransferLymphOrgInt2BloodPool
	Source: PBPK_model_human_Ab|Organism|Bone|Interstitial|CDA1
	Target: PBPK_model_human_Ab|Organism|VenousBlood|Plasma|CDA1
	Formula: Q_lymph*C_int
		Q_lymph: PBPK_model_human_Ab|Organism|Bone|Lymph flow rate(0.000114014111293118 [l/min])
		C_int: PBPK_model_human_Ab|Organism|Bone|Interstitial|CDA1|Concentration(0 [µmol/l])

Transport: EndosomalSpecificClearance_FirstOrder
	Source: PBPK_model_human_Ab|Organism|Bone|Endosome|CDA1
	Target: PBPK_model_human_Ab|Organism|EndosomalClearance|CDA1
	Formula: CLspec*C_end*V_end
		C_end: PBPK_model_human_Ab|Organism|Bone|Endosome|CDA1|Concentration(0 [µmol/l])
		V_end: PBPK_model_human_Ab|Organism|Bone|Endosome|Volume(0.00229047099250863 [l])
		CLspec: PBPK_model_human_Ab|Organism|Specific clearance (endosome)(0.2052 [1/min])

Transport: PassiveDiffusionPl2RBC
	Source: PBPK_model_human_Ab|Organism|Bone|Plasma|CDA1
	Target: PBPK_model_human_Ab|Organism|Bone|BloodCells|CDA1
	Formula: SA_bc * fu * (P_pls_rbc * C_pls - P_rbc_pls * C_bc  /K_rbc)
		C_bc: PBPK_model_human_Ab|Organism|Bone|BloodCells|CDA1|Concentration(0 [µmol/l])
		C_pls: PBPK_model_human_Ab|Organism|Bone|Plasma|CDA1|Concentration(0 [µmol/l])
		fu: PBPK_model_human_Ab|CDA1|Fraction unbound (plasma)(1)
		P_rbc_pls: PBPK_model_human_Ab|CDA1|P (blood cells->plasma)(0 [dm/min])
		P_pls_rbc: PBPK_model_human_Ab|CDA1|P (plasma->blood cells)(0 [dm/min])
		K_rbc: PBPK_model_human_Ab|CDA1|Partition coefficient (blood cells/plasma)(0.677819142596308)
		SA_bc: PBPK_model_human_Ab|Neighborhoods|Bone_pls_Bone_bc|Surface area (blood cells/plasma)(18924.1124423161 [dm²])

Transport: PassiveDiffusionInt2Cell
	Source: PBPK_model_human_Ab|Organism|Bone|Interstitial|CDA1
	Target: PBPK_model_human_Ab|Organism|Bone|Intracellular|CDA1
	Formula: K_water_int * PA_int_cell * C_int - K_water_cell * PA_cell_int * C_cell
		C_cell: PBPK_model_human_Ab|Organism|Bone|Intracellular|CDA1|Concentration(0 [µmol/l])
		C_int: PBPK_model_human_Ab|Organism|Bone|Interstitial|CDA1|Concentration(0 [µmol/l])
		PA_int_cell: PBPK_model_human_Ab|Neighborhoods|Bone_int_Bone_cell|CDA1|P*SA interstitial -> intracellular(0 [l/min])
		PA_cell_int: PBPK_model_human_Ab|Neighborhoods|Bone_int_Bone_cell|CDA1|P*SA intracellular -> interstitial(0 [l/min])
		K_water_int: PBPK_model_human_Ab|Neighborhoods|Bone_int_Bone_cell|CDA1|Partition coefficient (interstitial/water)(1.03909058791745)
		K_water_cell: PBPK_model_human_Ab|Neighborhoods|Bone_int_Bone_cell|CDA1|Partition coefficient (intracellular/water)(1.96634360525929)

Transport: NetMassTransfer_PlasmaToEndosomal
	Source: PBPK_model_human_Ab|Organism|Bone|Plasma|CDA1
	Target: PBPK_model_human_Ab|Organism|Bone|Endosome|CDA1
	Formula: f_uptake_vas*(IsSmallMolecule ? 0 : K_uptake)*V_end*C_pls
		f_uptake_vas: PBPK_model_human_Ab|Organism|Bone|Fraction of endosomal uptake from plasma(1)
		K_uptake: PBPK_model_human_Ab|Organism|Bone|Rate constant for endosomal uptake(0.294 [1/min])
		C_pls: PBPK_model_human_Ab|Organism|Bone|Plasma|CDA1|Concentration(0 [µmol/l])
		IsSmallMolecule: PBPK_model_human_Ab|CDA1|Is small molecule(0)
		V_end: PBPK_model_human_Ab|Organism|Bone|Endosome|Volume(0.00229047099250863 [l])

Transport: NetMassTransfer_EndosomalToPlasma_FcRn_Complex
	Source: PBPK_model_human_Ab|Organism|Bone|Endosome|CDA1-FcRn_Complex
	Target: PBPK_model_human_Ab|Organism|Bone|Plasma|CDA1-FcRn_Complex
	Formula: f_rec_vas * K_rec * C_IgG_FcRn * V_end
		f_rec_vas: PBPK_model_human_Ab|Organism|Bone|Fraction recycled to plasma(1)
		K_rec: PBPK_model_human_Ab|Organism|Bone|Rate constant for recycling from endosomal space(0.0888 [1/min])
		C_IgG_FcRn: PBPK_model_human_Ab|Organism|Bone|Endosome|CDA1-FcRn_Complex|Concentration(0 [µmol/l])
		V_end: PBPK_model_human_Ab|Organism|Bone|Endosome|Volume(0.00229047099250863 [l])

Transport: NetMassTransfer_InterstitialToEndosomal
	Source: PBPK_model_human_Ab|Organism|Bone|Interstitial|CDA1
	Target: PBPK_model_human_Ab|Organism|Bone|Endosome|CDA1
	Formula: (1-f_uptake_vas)*(IsSmallMolecule ? 0 : K_uptake)*V_end*C_int
		f_uptake_vas: PBPK_model_human_Ab|Organism|Bone|Fraction of endosomal uptake from plasma(1)
		K_uptake: PBPK_model_human_Ab|Organism|Bone|Rate constant for endosomal uptake(0.294 [1/min])
		C_int: PBPK_model_human_Ab|Organism|Bone|Interstitial|CDA1|Concentration(0 [µmol/l])
		IsSmallMolecule: PBPK_model_human_Ab|CDA1|Is small molecule(0)
		V_end: PBPK_model_human_Ab|Organism|Bone|Endosome|Volume(0.00229047099250863 [l])

Transport: NetMassTransfer_EndosomalToInterstitial_FcRn_Complex
	Source: PBPK_model_human_Ab|Organism|Bone|Endosome|CDA1-FcRn_Complex
	Target: PBPK_model_human_Ab|Organism|Bone|Interstitial|CDA1-FcRn_Complex
	Formula: (1-f_rec_vas)*K_rec*C_IgG_FcRn*V_end
		f_rec_vas: PBPK_model_human_Ab|Organism|Bone|Fraction recycled to plasma(1)
		K_rec: PBPK_model_human_Ab|Organism|Bone|Rate constant for recycling from endosomal space(0.0888 [1/min])
		C_IgG_FcRn: PBPK_model_human_Ab|Organism|Bone|Endosome|CDA1-FcRn_Complex|Concentration(0 [µmol/l])
		V_end: PBPK_model_human_Ab|Organism|Bone|Endosome|Volume(0.00229047099250863 [l])

Transport: PassiveDiffusionPl2Int
	Source: PBPK_model_human_Ab|Organism|Bone|Plasma|CDA1
	Target: PBPK_model_human_Ab|Organism|Bone|Interstitial|CDA1
	Formula: fu * P_endothelial * SA * (C_pls - C_int / K_int_pls)
		C_int: PBPK_model_human_Ab|Organism|Bone|Interstitial|CDA1|Concentration(0 [µmol/l])
		C_pls: PBPK_model_human_Ab|Organism|Bone|Plasma|CDA1|Concentration(0 [µmol/l])
		fu: PBPK_model_human_Ab|CDA1|Fraction unbound (plasma)(1)
		P_endothelial: PBPK_model_human_Ab|Neighborhoods|Bone_pls_Bone_int|CDA1|P (plasma<->interstitial)(0 [dm/min])
		K_int_pls: PBPK_model_human_Ab|Neighborhoods|Bone_pls_Bone_int|CDA1|Partition coefficient (interstitial/plasma)(0.96238)
		SA: PBPK_model_human_Ab|Neighborhoods|Bone_pls_Bone_int|Surface area (plasma/interstitial)(3817.45165418105 [dm²])

Transport: TwoPoresTransportLink
	Source: PBPK_model_human_Ab|Organism|Bone|Plasma|CDA1
	Target: PBPK_model_human_Ab|Organism|Bone|Interstitial|CDA1
	Formula: fu * ((J_iso+alpha_l*Q_lymph)*(1-sigma_l)*C_pl+(P_endothelial_l*SA_pls_int)*(C_pl-C_int/K_int_pls)*Pe_l/(exp(Pe_l)-1) + (-J_iso+(1-alpha_l)*Q_lymph)*(1-sigma_s)*C_pl+(P_endothelial_s*SA_pls_int)*(C_pl-C_int/K_int_pls)*Pe_s/(exp(Pe_s)-1))
		alpha_l: PBPK_model_human_Ab|Organism|Bone|Flow fraction via large pores(0.05)
		J_iso: PBPK_model_human_Ab|Organism|Bone|Fluid recirculation flow rate(5.33261345230804E-06 [l/min])
		Q_lymph: PBPK_model_human_Ab|Organism|Bone|Lymph flow rate(0.000114014111293118 [l/min])
		C_int: PBPK_model_human_Ab|Organism|Bone|Interstitial|CDA1|Concentration(0 [µmol/l])
		C_pl: PBPK_model_human_Ab|Organism|Bone|Plasma|CDA1|Concentration(0 [µmol/l])
		fu: PBPK_model_human_Ab|CDA1|Fraction unbound (plasma)(1)
		P_endothelial_l: PBPK_model_human_Ab|Neighborhoods|Bone_pls_Bone_int|CDA1|P (large endothelial pores)(3.10534206964146E-08 [dm/min])
		P_endothelial_s: PBPK_model_human_Ab|Neighborhoods|Bone_pls_Bone_int|CDA1|P (small endothelial pores)(1E-22 [dm/min])
		K_int_pls: PBPK_model_human_Ab|Neighborhoods|Bone_pls_Bone_int|CDA1|Partition coefficient (interstitial/plasma)(0.96238)
		Pe_l: PBPK_model_human_Ab|Neighborhoods|Bone_pls_Bone_int|CDA1|Peclet number (large pores)(0.0769999022300142)
		Pe_s: PBPK_model_human_Ab|Neighborhoods|Bone_pls_Bone_int|CDA1|Peclet number (small pores)(269763186557.621)
		sigma_l: PBPK_model_human_Ab|Neighborhoods|Bone_pls_Bone_int|CDA1|Reflection coefficient (large pores)(0.172692444072958)
		sigma_s: PBPK_model_human_Ab|Neighborhoods|Bone_pls_Bone_int|CDA1|Reflection coefficient (small pores)(0.999)
		SA_pls_int: PBPK_model_human_Ab|Neighborhoods|Bone_pls_Bone_int|Surface area (plasma/interstitial)(3817.45165418105 [dm²])

Transport: MassTransferOrgPl2BloodPool
	Source: PBPK_model_human_Ab|Organism|Bone|Plasma|CDA1
	Target: PBPK_model_human_Ab|Organism|VenousBlood|Plasma|CDA1
	Formula: (Q*(1-HCT)-Q_lymph)*C_pls
		Q: PBPK_model_human_Ab|Organism|Bone|Blood flow rate(0.324956140036248 [l/min])
		Q_lymph: PBPK_model_human_Ab|Organism|Bone|Lymph flow rate(0.000114014111293118 [l/min])
		C_pls: PBPK_model_human_Ab|Organism|Bone|Plasma|CDA1|Concentration(0 [µmol/l])
		HCT: PBPK_model_human_Ab|Organism|Hematocrit(0.47)

Transport: MassTransferOrgRBC2BloodPool
	Source: PBPK_model_human_Ab|Organism|Bone|BloodCells|CDA1
	Target: PBPK_model_human_Ab|Organism|VenousBlood|BloodCells|CDA1
	Formula: Q*HCT*C_bc
		Q: PBPK_model_human_Ab|Organism|Bone|Blood flow rate(0.324956140036248 [l/min])
		C_bc: PBPK_model_human_Ab|Organism|Bone|BloodCells|CDA1|Concentration(0 [µmol/l])
		HCT: PBPK_model_human_Ab|Organism|Hematocrit(0.47)

Transport: MassTransferOrgPl2BloodPool
	Source: PBPK_model_human_Ab|Organism|Brain|Plasma|CDA1
	Target: PBPK_model_human_Ab|Organism|VenousBlood|Plasma|CDA1
	Formula: (Q*(1-HCT)-Q_lymph)*C_pls
		Q: PBPK_model_human_Ab|Organism|Brain|Blood flow rate(0.779859603835287 [l/min])
		Q_lymph: PBPK_model_human_Ab|Organism|Brain|Lymph flow rate(3.00487703953774E-05 [l/min])
		C_pls: PBPK_model_human_Ab|Organism|Brain|Plasma|CDA1|Concentration(0 [µmol/l])
		HCT: PBPK_model_human_Ab|Organism|Hematocrit(0.47)

Transport: NetMassTransfer_InterstitialToEndosomal
	Source: PBPK_model_human_Ab|Organism|Brain|Interstitial|CDA1
	Target: PBPK_model_human_Ab|Organism|Brain|Endosome|CDA1
	Formula: (1-f_uptake_vas)*(IsSmallMolecule ? 0 : K_uptake)*V_end*C_int
		f_uptake_vas: PBPK_model_human_Ab|Organism|Brain|Fraction of endosomal uptake from plasma(1)
		K_uptake: PBPK_model_human_Ab|Organism|Brain|Rate constant for endosomal uptake(0.294 [1/min])
		C_int: PBPK_model_human_Ab|Organism|Brain|Interstitial|CDA1|Concentration(0 [µmol/l])
		IsSmallMolecule: PBPK_model_human_Ab|CDA1|Is small molecule(0)
		V_end: PBPK_model_human_Ab|Organism|Brain|Endosome|Volume(0.000335486772970652 [l])

Transport: NetMassTransfer_EndosomalToInterstitial_FcRn_Complex
	Source: PBPK_model_human_Ab|Organism|Brain|Endosome|CDA1-FcRn_Complex
	Target: PBPK_model_human_Ab|Organism|Brain|Interstitial|CDA1-FcRn_Complex
	Formula: (1-f_rec_vas)*K_rec*C_IgG_FcRn*V_end
		f_rec_vas: PBPK_model_human_Ab|Organism|Brain|Fraction recycled to plasma(1)
		K_rec: PBPK_model_human_Ab|Organism|Brain|Rate constant for recycling from endosomal space(0.0888 [1/min])
		C_IgG_FcRn: PBPK_model_human_Ab|Organism|Brain|Endosome|CDA1-FcRn_Complex|Concentration(0 [µmol/l])
		V_end: PBPK_model_human_Ab|Organism|Brain|Endosome|Volume(0.000335486772970652 [l])

Transport: PassiveDiffusionPl2Int
	Source: PBPK_model_human_Ab|Organism|Brain|Plasma|CDA1
	Target: PBPK_model_human_Ab|Organism|Brain|Interstitial|CDA1
	Formula: fu * P_endothelial * SA * (C_pls - C_int / K_int_pls)
		C_int: PBPK_model_human_Ab|Organism|Brain|Interstitial|CDA1|Concentration(0 [µmol/l])
		C_pls: PBPK_model_human_Ab|Organism|Brain|Plasma|CDA1|Concentration(0 [µmol/l])
		fu: PBPK_model_human_Ab|CDA1|Fraction unbound (plasma)(1)
		P_endothelial: PBPK_model_human_Ab|Neighborhoods|Brain_pls_Brain_int|CDA1|P (plasma<->interstitial)(0 [dm/min])
		K_int_pls: PBPK_model_human_Ab|Neighborhoods|Brain_pls_Brain_int|CDA1|Partition coefficient (interstitial/plasma)(0.96238)
		SA: PBPK_model_human_Ab|Neighborhoods|Brain_pls_Brain_int|Surface area (plasma/interstitial)(559.144621617753 [dm²])

Transport: TwoPoresTransportLink
	Source: PBPK_model_human_Ab|Organism|Brain|Plasma|CDA1
	Target: PBPK_model_human_Ab|Organism|Brain|Interstitial|CDA1
	Formula: fu * ((J_iso+alpha_l*Q_lymph)*(1-sigma_l)*C_pl+(P_endothelial_l*SA_pls_int)*(C_pl-C_int/K_int_pls)*Pe_l/(exp(Pe_l)-1) + (-J_iso+(1-alpha_l)*Q_lymph)*(1-sigma_s)*C_pl+(P_endothelial_s*SA_pls_int)*(C_pl-C_int/K_int_pls)*Pe_s/(exp(Pe_s)-1))
		alpha_l: PBPK_model_human_Ab|Organism|Brain|Flow fraction via large pores(0.05)
		J_iso: PBPK_model_human_Ab|Organism|Brain|Fluid recirculation flow rate(5.58665816421524E-07 [l/min])
		Q_lymph: PBPK_model_human_Ab|Organism|Brain|Lymph flow rate(3.00487703953774E-05 [l/min])
		C_int: PBPK_model_human_Ab|Organism|Brain|Interstitial|CDA1|Concentration(0 [µmol/l])
		C_pl: PBPK_model_human_Ab|Organism|Brain|Plasma|CDA1|Concentration(0 [µmol/l])
		fu: PBPK_model_human_Ab|CDA1|Fraction unbound (plasma)(1)
		P_endothelial_l: PBPK_model_human_Ab|Neighborhoods|Brain_pls_Brain_int|CDA1|P (large endothelial pores)(1.7251900386897E-10 [dm/min])
		P_endothelial_s: PBPK_model_human_Ab|Neighborhoods|Brain_pls_Brain_int|CDA1|P (small endothelial pores)(1E-22 [dm/min])
		K_int_pls: PBPK_model_human_Ab|Neighborhoods|Brain_pls_Brain_int|CDA1|Partition coefficient (interstitial/plasma)(0.96238)
		Pe_l: PBPK_model_human_Ab|Neighborhoods|Brain_pls_Brain_int|CDA1|Peclet number (large pores)(17.6768906004709)
		Pe_s: PBPK_model_human_Ab|Neighborhoods|Brain_pls_Brain_int|CDA1|Peclet number (small pores)(500544313172.706)
		sigma_l: PBPK_model_human_Ab|Neighborhoods|Brain_pls_Brain_int|CDA1|Reflection coefficient (large pores)(0.172692444072958)
		sigma_s: PBPK_model_human_Ab|Neighborhoods|Brain_pls_Brain_int|CDA1|Reflection coefficient (small pores)(0.999)
		SA_pls_int: PBPK_model_human_Ab|Neighborhoods|Brain_pls_Brain_int|Surface area (plasma/interstitial)(559.144621617753 [dm²])

Transport: NetMassTransfer_PlasmaToEndosomal
	Source: PBPK_model_human_Ab|Organism|Brain|Plasma|CDA1
	Target: PBPK_model_human_Ab|Organism|Brain|Endosome|CDA1
	Formula: f_uptake_vas*(IsSmallMolecule ? 0 : K_uptake)*V_end*C_pls
		f_uptake_vas: PBPK_model_human_Ab|Organism|Brain|Fraction of endosomal uptake from plasma(1)
		K_uptake: PBPK_model_human_Ab|Organism|Brain|Rate constant for endosomal uptake(0.294 [1/min])
		C_pls: PBPK_model_human_Ab|Organism|Brain|Plasma|CDA1|Concentration(0 [µmol/l])
		IsSmallMolecule: PBPK_model_human_Ab|CDA1|Is small molecule(0)
		V_end: PBPK_model_human_Ab|Organism|Brain|Endosome|Volume(0.000335486772970652 [l])

Transport: NetMassTransfer_EndosomalToPlasma_FcRn_Complex
	Source: PBPK_model_human_Ab|Organism|Brain|Endosome|CDA1-FcRn_Complex
	Target: PBPK_model_human_Ab|Organism|Brain|Plasma|CDA1-FcRn_Complex
	Formula: f_rec_vas * K_rec * C_IgG_FcRn * V_end
		f_rec_vas: PBPK_model_human_Ab|Organism|Brain|Fraction recycled to plasma(1)
		K_rec: PBPK_model_human_Ab|Organism|Brain|Rate constant for recycling from endosomal space(0.0888 [1/min])
		C_IgG_FcRn: PBPK_model_human_Ab|Organism|Brain|Endosome|CDA1-FcRn_Complex|Concentration(0 [µmol/l])
		V_end: PBPK_model_human_Ab|Organism|Brain|Endosome|Volume(0.000335486772970652 [l])

Transport: PassiveDiffusionInt2Cell
	Source: PBPK_model_human_Ab|Organism|Brain|Interstitial|CDA1
	Target: PBPK_model_human_Ab|Organism|Brain|Intracellular|CDA1
	Formula: K_water_int * PA_int_cell * C_int - K_water_cell * PA_cell_int * C_cell
		C_cell: PBPK_model_human_Ab|Organism|Brain|Intracellular|CDA1|Concentration(0 [µmol/l])
		C_int: PBPK_model_human_Ab|Organism|Brain|Interstitial|CDA1|Concentration(0 [µmol/l])
		PA_int_cell: PBPK_model_human_Ab|Neighborhoods|Brain_int_Brain_cell|CDA1|P*SA interstitial -> intracellular(0 [l/min])
		PA_cell_int: PBPK_model_human_Ab|Neighborhoods|Brain_int_Brain_cell|CDA1|P*SA intracellular -> interstitial(0 [l/min])
		K_water_int: PBPK_model_human_Ab|Neighborhoods|Brain_int_Brain_cell|CDA1|Partition coefficient (interstitial/water)(1.03909058791745)
		K_water_cell: PBPK_model_human_Ab|Neighborhoods|Brain_int_Brain_cell|CDA1|Partition coefficient (intracellular/water)(1.2177816930632)

Transport: PassiveDiffusionPl2RBC
	Source: PBPK_model_human_Ab|Organism|Brain|Plasma|CDA1
	Target: PBPK_model_human_Ab|Organism|Brain|BloodCells|CDA1
	Formula: SA_bc * fu * (P_pls_rbc * C_pls - P_rbc_pls * C_bc  /K_rbc)
		C_bc: PBPK_model_human_Ab|Organism|Brain|BloodCells|CDA1|Concentration(0 [µmol/l])
		C_pls: PBPK_model_human_Ab|Organism|Brain|Plasma|CDA1|Concentration(0 [µmol/l])
		fu: PBPK_model_human_Ab|CDA1|Fraction unbound (plasma)(1)
		P_rbc_pls: PBPK_model_human_Ab|CDA1|P (blood cells->plasma)(0 [dm/min])
		P_pls_rbc: PBPK_model_human_Ab|CDA1|P (plasma->blood cells)(0 [dm/min])
		K_rbc: PBPK_model_human_Ab|CDA1|Partition coefficient (blood cells/plasma)(0.677819142596308)
		SA_bc: PBPK_model_human_Ab|Neighborhoods|Brain_pls_Brain_bc|Surface area (blood cells/plasma)(2771.82703268068 [dm²])

Transport: MassTransferLymphOrgInt2BloodPool
	Source: PBPK_model_human_Ab|Organism|Brain|Interstitial|CDA1
	Target: PBPK_model_human_Ab|Organism|VenousBlood|Plasma|CDA1
	Formula: Q_lymph*C_int
		Q_lymph: PBPK_model_human_Ab|Organism|Brain|Lymph flow rate(3.00487703953774E-05 [l/min])
		C_int: PBPK_model_human_Ab|Organism|Brain|Interstitial|CDA1|Concentration(0 [µmol/l])

Transport: MassTransferOrgRBC2BloodPool
	Source: PBPK_model_human_Ab|Organism|Brain|BloodCells|CDA1
	Target: PBPK_model_human_Ab|Organism|VenousBlood|BloodCells|CDA1
	Formula: Q*HCT*C_bc
		Q: PBPK_model_human_Ab|Organism|Brain|Blood flow rate(0.779859603835287 [l/min])
		C_bc: PBPK_model_human_Ab|Organism|Brain|BloodCells|CDA1|Concentration(0 [µmol/l])
		HCT: PBPK_model_human_Ab|Organism|Hematocrit(0.47)

Transport: EndosomalSpecificClearance_FirstOrder
	Source: PBPK_model_human_Ab|Organism|Brain|Endosome|CDA1
	Target: PBPK_model_human_Ab|Organism|EndosomalClearance|CDA1
	Formula: CLspec*C_end*V_end
		C_end: PBPK_model_human_Ab|Organism|Brain|Endosome|CDA1|Concentration(0 [µmol/l])
		V_end: PBPK_model_human_Ab|Organism|Brain|Endosome|Volume(0.000335486772970652 [l])
		CLspec: PBPK_model_human_Ab|Organism|Specific clearance (endosome)(0.2052 [1/min])

Transport: PassiveDiffusionPl2RBC
	Source: PBPK_model_human_Ab|Organism|Fat|Plasma|CDA1
	Target: PBPK_model_human_Ab|Organism|Fat|BloodCells|CDA1
	Formula: SA_bc * fu * (P_pls_rbc * C_pls - P_rbc_pls * C_bc  /K_rbc)
		C_bc: PBPK_model_human_Ab|Organism|Fat|BloodCells|CDA1|Concentration(0 [µmol/l])
		C_pls: PBPK_model_human_Ab|Organism|Fat|Plasma|CDA1|Concentration(0 [µmol/l])
		fu: PBPK_model_human_Ab|CDA1|Fraction unbound (plasma)(1)
		P_rbc_pls: PBPK_model_human_Ab|CDA1|P (blood cells->plasma)(0 [dm/min])
		P_pls_rbc: PBPK_model_human_Ab|CDA1|P (plasma->blood cells)(0 [dm/min])
		K_rbc: PBPK_model_human_Ab|CDA1|Partition coefficient (blood cells/plasma)(0.677819142596308)
		SA_bc: PBPK_model_human_Ab|Neighborhoods|Fat_pls_Fat_bc|Surface area (blood cells/plasma)(12425.6689247944 [dm²])

Transport: NetMassTransfer_InterstitialToEndosomal
	Source: PBPK_model_human_Ab|Organism|Fat|Interstitial|CDA1
	Target: PBPK_model_human_Ab|Organism|Fat|Endosome|CDA1
	Formula: (1-f_uptake_vas)*(IsSmallMolecule ? 0 : K_uptake)*V_end*C_int
		f_uptake_vas: PBPK_model_human_Ab|Organism|Fat|Fraction of endosomal uptake from plasma(1)
		K_uptake: PBPK_model_human_Ab|Organism|Fat|Rate constant for endosomal uptake(0.294 [1/min])
		C_int: PBPK_model_human_Ab|Organism|Fat|Interstitial|CDA1|Concentration(0 [µmol/l])
		IsSmallMolecule: PBPK_model_human_Ab|CDA1|Is small molecule(0)
		V_end: PBPK_model_human_Ab|Organism|Fat|Endosome|Volume(0.00150393495713527 [l])

Transport: NetMassTransfer_EndosomalToInterstitial_FcRn_Complex
	Source: PBPK_model_human_Ab|Organism|Fat|Endosome|CDA1-FcRn_Complex
	Target: PBPK_model_human_Ab|Organism|Fat|Interstitial|CDA1-FcRn_Complex
	Formula: (1-f_rec_vas)*K_rec*C_IgG_FcRn*V_end
		f_rec_vas: PBPK_model_human_Ab|Organism|Fat|Fraction recycled to plasma(1)
		K_rec: PBPK_model_human_Ab|Organism|Fat|Rate constant for recycling from endosomal space(0.0888 [1/min])
		C_IgG_FcRn: PBPK_model_human_Ab|Organism|Fat|Endosome|CDA1-FcRn_Complex|Concentration(0 [µmol/l])
		V_end: PBPK_model_human_Ab|Organism|Fat|Endosome|Volume(0.00150393495713527 [l])

Transport: PassiveDiffusionInt2Cell
	Source: PBPK_model_human_Ab|Organism|Fat|Interstitial|CDA1
	Target: PBPK_model_human_Ab|Organism|Fat|Intracellular|CDA1
	Formula: K_water_int * PA_int_cell * C_int - K_water_cell * PA_cell_int * C_cell
		C_cell: PBPK_model_human_Ab|Organism|Fat|Intracellular|CDA1|Concentration(0 [µmol/l])
		C_int: PBPK_model_human_Ab|Organism|Fat|Interstitial|CDA1|Concentration(0 [µmol/l])
		PA_int_cell: PBPK_model_human_Ab|Neighborhoods|Fat_int_Fat_cell|CDA1|P*SA interstitial -> intracellular(0 [l/min])
		PA_cell_int: PBPK_model_human_Ab|Neighborhoods|Fat_int_Fat_cell|CDA1|P*SA intracellular -> interstitial(0 [l/min])
		K_water_int: PBPK_model_human_Ab|Neighborhoods|Fat_int_Fat_cell|CDA1|Partition coefficient (interstitial/water)(1.03909058791745)
		K_water_cell: PBPK_model_human_Ab|Neighborhoods|Fat_int_Fat_cell|CDA1|Partition coefficient (intracellular/water)(6.3237501733623)

Transport: MassTransferOrgRBC2BloodPool
	Source: PBPK_model_human_Ab|Organism|Fat|BloodCells|CDA1
	Target: PBPK_model_human_Ab|Organism|VenousBlood|BloodCells|CDA1
	Formula: Q*HCT*C_bc
		Q: PBPK_model_human_Ab|Organism|Fat|Blood flow rate(0.320135862220607 [l/min])
		C_bc: PBPK_model_human_Ab|Organism|Fat|BloodCells|CDA1|Concentration(0 [µmol/l])
		HCT: PBPK_model_human_Ab|Organism|Hematocrit(0.47)

Transport: EndosomalSpecificClearance_FirstOrder
	Source: PBPK_model_human_Ab|Organism|Fat|Endosome|CDA1
	Target: PBPK_model_human_Ab|Organism|EndosomalClearance|CDA1
	Formula: CLspec*C_end*V_end
		C_end: PBPK_model_human_Ab|Organism|Fat|Endosome|CDA1|Concentration(0 [µmol/l])
		V_end: PBPK_model_human_Ab|Organism|Fat|Endosome|Volume(0.00150393495713527 [l])
		CLspec: PBPK_model_human_Ab|Organism|Specific clearance (endosome)(0.2052 [1/min])

Transport: MassTransferOrgPl2BloodPool
	Source: PBPK_model_human_Ab|Organism|Fat|Plasma|CDA1
	Target: PBPK_model_human_Ab|Organism|VenousBlood|Plasma|CDA1
	Formula: (Q*(1-HCT)-Q_lymph)*C_pls
		Q: PBPK_model_human_Ab|Organism|Fat|Blood flow rate(0.320135862220607 [l/min])
		Q_lymph: PBPK_model_human_Ab|Organism|Fat|Lymph flow rate(0.00127932693260599 [l/min])
		C_pls: PBPK_model_human_Ab|Organism|Fat|Plasma|CDA1|Concentration(0 [µmol/l])
		HCT: PBPK_model_human_Ab|Organism|Hematocrit(0.47)

Transport: NetMassTransfer_PlasmaToEndosomal
	Source: PBPK_model_human_Ab|Organism|Fat|Plasma|CDA1
	Target: PBPK_model_human_Ab|Organism|Fat|Endosome|CDA1
	Formula: f_uptake_vas*(IsSmallMolecule ? 0 : K_uptake)*V_end*C_pls
		f_uptake_vas: PBPK_model_human_Ab|Organism|Fat|Fraction of endosomal uptake from plasma(1)
		K_uptake: PBPK_model_human_Ab|Organism|Fat|Rate constant for endosomal uptake(0.294 [1/min])
		C_pls: PBPK_model_human_Ab|Organism|Fat|Plasma|CDA1|Concentration(0 [µmol/l])
		IsSmallMolecule: PBPK_model_human_Ab|CDA1|Is small molecule(0)
		V_end: PBPK_model_human_Ab|Organism|Fat|Endosome|Volume(0.00150393495713527 [l])

Transport: NetMassTransfer_EndosomalToPlasma_FcRn_Complex
	Source: PBPK_model_human_Ab|Organism|Fat|Endosome|CDA1-FcRn_Complex
	Target: PBPK_model_human_Ab|Organism|Fat|Plasma|CDA1-FcRn_Complex
	Formula: f_rec_vas * K_rec * C_IgG_FcRn * V_end
		f_rec_vas: PBPK_model_human_Ab|Organism|Fat|Fraction recycled to plasma(1)
		K_rec: PBPK_model_human_Ab|Organism|Fat|Rate constant for recycling from endosomal space(0.0888 [1/min])
		C_IgG_FcRn: PBPK_model_human_Ab|Organism|Fat|Endosome|CDA1-FcRn_Complex|Concentration(0 [µmol/l])
		V_end: PBPK_model_human_Ab|Organism|Fat|Endosome|Volume(0.00150393495713527 [l])

Transport: PassiveDiffusionPl2Int
	Source: PBPK_model_human_Ab|Organism|Fat|Plasma|CDA1
	Target: PBPK_model_human_Ab|Organism|Fat|Interstitial|CDA1
	Formula: fu * P_endothelial * SA * (C_pls - C_int / K_int_pls)
		C_int: PBPK_model_human_Ab|Organism|Fat|Interstitial|CDA1|Concentration(0 [µmol/l])
		C_pls: PBPK_model_human_Ab|Organism|Fat|Plasma|CDA1|Concentration(0 [µmol/l])
		fu: PBPK_model_human_Ab|CDA1|Fraction unbound (plasma)(1)
		P_endothelial: PBPK_model_human_Ab|Neighborhoods|Fat_pls_Fat_int|CDA1|P (plasma<->interstitial)(0 [dm/min])
		K_int_pls: PBPK_model_human_Ab|Neighborhoods|Fat_pls_Fat_int|CDA1|Partition coefficient (interstitial/plasma)(0.96238)
		SA: PBPK_model_human_Ab|Neighborhoods|Fat_pls_Fat_int|Surface area (plasma/interstitial)(2506.55826189211 [dm²])

Transport: TwoPoresTransportLink
	Source: PBPK_model_human_Ab|Organism|Fat|Plasma|CDA1
	Target: PBPK_model_human_Ab|Organism|Fat|Interstitial|CDA1
	Formula: fu * ((J_iso+alpha_l*Q_lymph)*(1-sigma_l)*C_pl+(P_endothelial_l*SA_pls_int)*(C_pl-C_int/K_int_pls)*Pe_l/(exp(Pe_l)-1) + (-J_iso+(1-alpha_l)*Q_lymph)*(1-sigma_s)*C_pl+(P_endothelial_s*SA_pls_int)*(C_pl-C_int/K_int_pls)*Pe_s/(exp(Pe_s)-1))
		alpha_l: PBPK_model_human_Ab|Organism|Fat|Flow fraction via large pores(0.05)
		J_iso: PBPK_model_human_Ab|Organism|Fat|Fluid recirculation flow rate(1.77855852400894E-05 [l/min])
		Q_lymph: PBPK_model_human_Ab|Organism|Fat|Lymph flow rate(0.00127932693260599 [l/min])
		C_int: PBPK_model_human_Ab|Organism|Fat|Interstitial|CDA1|Concentration(0 [µmol/l])
		C_pl: PBPK_model_human_Ab|Organism|Fat|Plasma|CDA1|Concentration(0 [µmol/l])
		fu: PBPK_model_human_Ab|CDA1|Fraction unbound (plasma)(1)
		P_endothelial_l: PBPK_model_human_Ab|Neighborhoods|Fat_pls_Fat_int|CDA1|P (large endothelial pores)(3.10534206964146E-08 [dm/min])
		P_endothelial_s: PBPK_model_human_Ab|Neighborhoods|Fat_pls_Fat_int|CDA1|P (small endothelial pores)(1E-22 [dm/min])
		K_int_pls: PBPK_model_human_Ab|Neighborhoods|Fat_pls_Fat_int|CDA1|Partition coefficient (interstitial/plasma)(0.96238)
		Pe_l: PBPK_model_human_Ab|Neighborhoods|Fat_pls_Fat_int|CDA1|Peclet number (large pores)(0.868915940156526)
		Pe_s: PBPK_model_human_Ab|Neighborhoods|Fat_pls_Fat_int|CDA1|Peclet number (small pores)(4777766465446.5)
		sigma_l: PBPK_model_human_Ab|Neighborhoods|Fat_pls_Fat_int|CDA1|Reflection coefficient (large pores)(0.172692444072958)
		sigma_s: PBPK_model_human_Ab|Neighborhoods|Fat_pls_Fat_int|CDA1|Reflection coefficient (small pores)(0.999)
		SA_pls_int: PBPK_model_human_Ab|Neighborhoods|Fat_pls_Fat_int|Surface area (plasma/interstitial)(2506.55826189211 [dm²])

Transport: MassTransferLymphOrgInt2BloodPool
	Source: PBPK_model_human_Ab|Organism|Fat|Interstitial|CDA1
	Target: PBPK_model_human_Ab|Organism|VenousBlood|Plasma|CDA1
	Formula: Q_lymph*C_int
		Q_lymph: PBPK_model_human_Ab|Organism|Fat|Lymph flow rate(0.00127932693260599 [l/min])
		C_int: PBPK_model_human_Ab|Organism|Fat|Interstitial|CDA1|Concentration(0 [µmol/l])

Transport: PassiveDiffusionPl2Int
	Source: PBPK_model_human_Ab|Organism|Gonads|Plasma|CDA1
	Target: PBPK_model_human_Ab|Organism|Gonads|Interstitial|CDA1
	Formula: fu * P_endothelial * SA * (C_pls - C_int / K_int_pls)
		C_int: PBPK_model_human_Ab|Organism|Gonads|Interstitial|CDA1|Concentration(0 [µmol/l])
		C_pls: PBPK_model_human_Ab|Organism|Gonads|Plasma|CDA1|Concentration(0 [µmol/l])
		fu: PBPK_model_human_Ab|CDA1|Fraction unbound (plasma)(1)
		P_endothelial: PBPK_model_human_Ab|Neighborhoods|Gonads_pls_Gonads_int|CDA1|P (plasma<->interstitial)(0 [dm/min])
		K_int_pls: PBPK_model_human_Ab|Neighborhoods|Gonads_pls_Gonads_int|CDA1|Partition coefficient (interstitial/plasma)(0.96238)
		SA: PBPK_model_human_Ab|Neighborhoods|Gonads_pls_Gonads_int|Surface area (plasma/interstitial)(21.0405821679742 [dm²])

Transport: TwoPoresTransportLink
	Source: PBPK_model_human_Ab|Organism|Gonads|Plasma|CDA1
	Target: PBPK_model_human_Ab|Organism|Gonads|Interstitial|CDA1
	Formula: fu * ((J_iso+alpha_l*Q_lymph)*(1-sigma_l)*C_pl+(P_endothelial_l*SA_pls_int)*(C_pl-C_int/K_int_pls)*Pe_l/(exp(Pe_l)-1) + (-J_iso+(1-alpha_l)*Q_lymph)*(1-sigma_s)*C_pl+(P_endothelial_s*SA_pls_int)*(C_pl-C_int/K_int_pls)*Pe_s/(exp(Pe_s)-1))
		alpha_l: PBPK_model_human_Ab|Organism|Gonads|Flow fraction via large pores(0.05)
		J_iso: PBPK_model_human_Ab|Organism|Gonads|Fluid recirculation flow rate(3.20596453218297E-06 [l/min])
		Q_lymph: PBPK_model_human_Ab|Organism|Gonads|Lymph flow rate(1.90943705999462E-05 [l/min])
		C_int: PBPK_model_human_Ab|Organism|Gonads|Interstitial|CDA1|Concentration(0 [µmol/l])
		C_pl: PBPK_model_human_Ab|Organism|Gonads|Plasma|CDA1|Concentration(0 [µmol/l])
		fu: PBPK_model_human_Ab|CDA1|Fraction unbound (plasma)(1)
		P_endothelial_l: PBPK_model_human_Ab|Neighborhoods|Gonads_pls_Gonads_int|CDA1|P (large endothelial pores)(3.10534206964146E-08 [dm/min])
		P_endothelial_s: PBPK_model_human_Ab|Neighborhoods|Gonads_pls_Gonads_int|CDA1|P (small endothelial pores)(1E-22 [dm/min])
		K_int_pls: PBPK_model_human_Ab|Neighborhoods|Gonads_pls_Gonads_int|CDA1|Partition coefficient (interstitial/plasma)(0.96238)
		Pe_l: PBPK_model_human_Ab|Neighborhoods|Gonads_pls_Gonads_int|CDA1|Peclet number (large pores)(5.26822635612042)
		Pe_s: PBPK_model_human_Ab|Neighborhoods|Gonads_pls_Gonads_int|CDA1|Peclet number (small pores)(7097563849966.31)
		sigma_l: PBPK_model_human_Ab|Neighborhoods|Gonads_pls_Gonads_int|CDA1|Reflection coefficient (large pores)(0.172692444072958)
		sigma_s: PBPK_model_human_Ab|Neighborhoods|Gonads_pls_Gonads_int|CDA1|Reflection coefficient (small pores)(0.999)
		SA_pls_int: PBPK_model_human_Ab|Neighborhoods|Gonads_pls_Gonads_int|Surface area (plasma/interstitial)(21.0405821679742 [dm²])

Transport: MassTransferOrgPl2BloodPool
	Source: PBPK_model_human_Ab|Organism|Gonads|Plasma|CDA1
	Target: PBPK_model_human_Ab|Organism|VenousBlood|Plasma|CDA1
	Formula: (Q*(1-HCT)-Q_lymph)*C_pls
		Q: PBPK_model_human_Ab|Organism|Gonads|Blood flow rate(0.00324568597653343 [l/min])
		Q_lymph: PBPK_model_human_Ab|Organism|Gonads|Lymph flow rate(1.90943705999462E-05 [l/min])
		C_pls: PBPK_model_human_Ab|Organism|Gonads|Plasma|CDA1|Concentration(0 [µmol/l])
		HCT: PBPK_model_human_Ab|Organism|Hematocrit(0.47)

Transport: PassiveDiffusionPl2RBC
	Source: PBPK_model_human_Ab|Organism|Gonads|Plasma|CDA1
	Target: PBPK_model_human_Ab|Organism|Gonads|BloodCells|CDA1
	Formula: SA_bc * fu * (P_pls_rbc * C_pls - P_rbc_pls * C_bc  /K_rbc)
		C_bc: PBPK_model_human_Ab|Organism|Gonads|BloodCells|CDA1|Concentration(0 [µmol/l])
		C_pls: PBPK_model_human_Ab|Organism|Gonads|Plasma|CDA1|Concentration(0 [µmol/l])
		fu: PBPK_model_human_Ab|CDA1|Fraction unbound (plasma)(1)
		P_rbc_pls: PBPK_model_human_Ab|CDA1|P (blood cells->plasma)(0 [dm/min])
		P_pls_rbc: PBPK_model_human_Ab|CDA1|P (plasma->blood cells)(0 [dm/min])
		K_rbc: PBPK_model_human_Ab|CDA1|Partition coefficient (blood cells/plasma)(0.677819142596308)
		SA_bc: PBPK_model_human_Ab|Neighborhoods|Gonads_pls_Gonads_bc|Surface area (blood cells/plasma)(104.303702801955 [dm²])

Transport: MassTransferOrgRBC2BloodPool
	Source: PBPK_model_human_Ab|Organism|Gonads|BloodCells|CDA1
	Target: PBPK_model_human_Ab|Organism|VenousBlood|BloodCells|CDA1
	Formula: Q*HCT*C_bc
		Q: PBPK_model_human_Ab|Organism|Gonads|Blood flow rate(0.00324568597653343 [l/min])
		C_bc: PBPK_model_human_Ab|Organism|Gonads|BloodCells|CDA1|Concentration(0 [µmol/l])
		HCT: PBPK_model_human_Ab|Organism|Hematocrit(0.47)

Transport: EndosomalSpecificClearance_FirstOrder
	Source: PBPK_model_human_Ab|Organism|Gonads|Endosome|CDA1
	Target: PBPK_model_human_Ab|Organism|EndosomalClearance|CDA1
	Formula: CLspec*C_end*V_end
		C_end: PBPK_model_human_Ab|Organism|Gonads|Endosome|CDA1|Concentration(0 [µmol/l])
		V_end: PBPK_model_human_Ab|Organism|Gonads|Endosome|Volume(1.26243493007845E-05 [l])
		CLspec: PBPK_model_human_Ab|Organism|Specific clearance (endosome)(0.2052 [1/min])

Transport: NetMassTransfer_InterstitialToEndosomal
	Source: PBPK_model_human_Ab|Organism|Gonads|Interstitial|CDA1
	Target: PBPK_model_human_Ab|Organism|Gonads|Endosome|CDA1
	Formula: (1-f_uptake_vas)*(IsSmallMolecule ? 0 : K_uptake)*V_end*C_int
		f_uptake_vas: PBPK_model_human_Ab|Organism|Gonads|Fraction of endosomal uptake from plasma(1)
		K_uptake: PBPK_model_human_Ab|Organism|Gonads|Rate constant for endosomal uptake(0.294 [1/min])
		C_int: PBPK_model_human_Ab|Organism|Gonads|Interstitial|CDA1|Concentration(0 [µmol/l])
		IsSmallMolecule: PBPK_model_human_Ab|CDA1|Is small molecule(0)
		V_end: PBPK_model_human_Ab|Organism|Gonads|Endosome|Volume(1.26243493007845E-05 [l])

Transport: NetMassTransfer_EndosomalToInterstitial_FcRn_Complex
	Source: PBPK_model_human_Ab|Organism|Gonads|Endosome|CDA1-FcRn_Complex
	Target: PBPK_model_human_Ab|Organism|Gonads|Interstitial|CDA1-FcRn_Complex
	Formula: (1-f_rec_vas)*K_rec*C_IgG_FcRn*V_end
		f_rec_vas: PBPK_model_human_Ab|Organism|Gonads|Fraction recycled to plasma(1)
		K_rec: PBPK_model_human_Ab|Organism|Gonads|Rate constant for recycling from endosomal space(0.0888 [1/min])
		C_IgG_FcRn: PBPK_model_human_Ab|Organism|Gonads|Endosome|CDA1-FcRn_Complex|Concentration(0 [µmol/l])
		V_end: PBPK_model_human_Ab|Organism|Gonads|Endosome|Volume(1.26243493007845E-05 [l])

Transport: NetMassTransfer_PlasmaToEndosomal
	Source: PBPK_model_human_Ab|Organism|Gonads|Plasma|CDA1
	Target: PBPK_model_human_Ab|Organism|Gonads|Endosome|CDA1
	Formula: f_uptake_vas*(IsSmallMolecule ? 0 : K_uptake)*V_end*C_pls
		f_uptake_vas: PBPK_model_human_Ab|Organism|Gonads|Fraction of endosomal uptake from plasma(1)
		K_uptake: PBPK_model_human_Ab|Organism|Gonads|Rate constant for endosomal uptake(0.294 [1/min])
		C_pls: PBPK_model_human_Ab|Organism|Gonads|Plasma|CDA1|Concentration(0 [µmol/l])
		IsSmallMolecule: PBPK_model_human_Ab|CDA1|Is small molecule(0)
		V_end: PBPK_model_human_Ab|Organism|Gonads|Endosome|Volume(1.26243493007845E-05 [l])

Transport: NetMassTransfer_EndosomalToPlasma_FcRn_Complex
	Source: PBPK_model_human_Ab|Organism|Gonads|Endosome|CDA1-FcRn_Complex
	Target: PBPK_model_human_Ab|Organism|Gonads|Plasma|CDA1-FcRn_Complex
	Formula: f_rec_vas * K_rec * C_IgG_FcRn * V_end
		f_rec_vas: PBPK_model_human_Ab|Organism|Gonads|Fraction recycled to plasma(1)
		K_rec: PBPK_model_human_Ab|Organism|Gonads|Rate constant for recycling from endosomal space(0.0888 [1/min])
		C_IgG_FcRn: PBPK_model_human_Ab|Organism|Gonads|Endosome|CDA1-FcRn_Complex|Concentration(0 [µmol/l])
		V_end: PBPK_model_human_Ab|Organism|Gonads|Endosome|Volume(1.26243493007845E-05 [l])

Transport: MassTransferLymphOrgInt2BloodPool
	Source: PBPK_model_human_Ab|Organism|Gonads|Interstitial|CDA1
	Target: PBPK_model_human_Ab|Organism|VenousBlood|Plasma|CDA1
	Formula: Q_lymph*C_int
		Q_lymph: PBPK_model_human_Ab|Organism|Gonads|Lymph flow rate(1.90943705999462E-05 [l/min])
		C_int: PBPK_model_human_Ab|Organism|Gonads|Interstitial|CDA1|Concentration(0 [µmol/l])

Transport: PassiveDiffusionInt2Cell
	Source: PBPK_model_human_Ab|Organism|Gonads|Interstitial|CDA1
	Target: PBPK_model_human_Ab|Organism|Gonads|Intracellular|CDA1
	Formula: K_water_int * PA_int_cell * C_int - K_water_cell * PA_cell_int * C_cell
		C_cell: PBPK_model_human_Ab|Organism|Gonads|Intracellular|CDA1|Concentration(0 [µmol/l])
		C_int: PBPK_model_human_Ab|Organism|Gonads|Interstitial|CDA1|Concentration(0 [µmol/l])
		PA_int_cell: PBPK_model_human_Ab|Neighborhoods|Gonads_int_Gonads_cell|CDA1|P*SA interstitial -> intracellular(0 [l/min])
		PA_cell_int: PBPK_model_human_Ab|Neighborhoods|Gonads_int_Gonads_cell|CDA1|P*SA intracellular -> interstitial(0 [l/min])
		K_water_int: PBPK_model_human_Ab|Neighborhoods|Gonads_int_Gonads_cell|CDA1|Partition coefficient (interstitial/water)(1.03909058791745)
		K_water_cell: PBPK_model_human_Ab|Neighborhoods|Gonads_int_Gonads_cell|CDA1|Partition coefficient (intracellular/water)(1.22025216765946)

Transport: MassTransferLymphOrgInt2BloodPool
	Source: PBPK_model_human_Ab|Organism|Heart|Interstitial|CDA1
	Target: PBPK_model_human_Ab|Organism|VenousBlood|Plasma|CDA1
	Formula: Q_lymph*C_int
		Q_lymph: PBPK_model_human_Ab|Organism|Heart|Lymph flow rate(0.000202809065392218 [l/min])
		C_int: PBPK_model_human_Ab|Organism|Heart|Interstitial|CDA1|Concentration(0 [µmol/l])

Transport: PassiveDiffusionPl2Int
	Source: PBPK_model_human_Ab|Organism|Heart|Plasma|CDA1
	Target: PBPK_model_human_Ab|Organism|Heart|Interstitial|CDA1
	Formula: fu * P_endothelial * SA * (C_pls - C_int / K_int_pls)
		C_int: PBPK_model_human_Ab|Organism|Heart|Interstitial|CDA1|Concentration(0 [µmol/l])
		C_pls: PBPK_model_human_Ab|Organism|Heart|Plasma|CDA1|Concentration(0 [µmol/l])
		fu: PBPK_model_human_Ab|CDA1|Fraction unbound (plasma)(1)
		P_endothelial: PBPK_model_human_Ab|Neighborhoods|Heart_pls_Heart_int|CDA1|P (plasma<->interstitial)(0 [dm/min])
		K_int_pls: PBPK_model_human_Ab|Neighborhoods|Heart_pls_Heart_int|CDA1|Partition coefficient (interstitial/plasma)(0.96238)
		SA: PBPK_model_human_Ab|Neighborhoods|Heart_pls_Heart_int|Surface area (plasma/interstitial)(555.410181164296 [dm²])

Transport: TwoPoresTransportLink
	Source: PBPK_model_human_Ab|Organism|Heart|Plasma|CDA1
	Target: PBPK_model_human_Ab|Organism|Heart|Interstitial|CDA1
	Formula: fu * ((J_iso+alpha_l*Q_lymph)*(1-sigma_l)*C_pl+(P_endothelial_l*SA_pls_int)*(C_pl-C_int/K_int_pls)*Pe_l/(exp(Pe_l)-1) + (-J_iso+(1-alpha_l)*Q_lymph)*(1-sigma_s)*C_pl+(P_endothelial_s*SA_pls_int)*(C_pl-C_int/K_int_pls)*Pe_s/(exp(Pe_s)-1))
		alpha_l: PBPK_model_human_Ab|Organism|Heart|Flow fraction via large pores(0.05)
		J_iso: PBPK_model_human_Ab|Organism|Heart|Fluid recirculation flow rate(1.13227091465884E-05 [l/min])
		Q_lymph: PBPK_model_human_Ab|Organism|Heart|Lymph flow rate(0.000202809065392218 [l/min])
		C_int: PBPK_model_human_Ab|Organism|Heart|Interstitial|CDA1|Concentration(0 [µmol/l])
		C_pl: PBPK_model_human_Ab|Organism|Heart|Plasma|CDA1|Concentration(0 [µmol/l])
		fu: PBPK_model_human_Ab|CDA1|Fraction unbound (plasma)(1)
		P_endothelial_l: PBPK_model_human_Ab|Neighborhoods|Heart_pls_Heart_int|CDA1|P (large endothelial pores)(4.94554477757715E-08 [dm/min])
		P_endothelial_s: PBPK_model_human_Ab|Neighborhoods|Heart_pls_Heart_int|CDA1|P (small endothelial pores)(1E-22 [dm/min])
		K_int_pls: PBPK_model_human_Ab|Neighborhoods|Heart_pls_Heart_int|CDA1|Partition coefficient (interstitial/plasma)(0.96238)
		Pe_l: PBPK_model_human_Ab|Neighborhoods|Heart_pls_Heart_int|CDA1|Peclet number (large pores)(0.646446707650362)
		Pe_s: PBPK_model_human_Ab|Neighborhoods|Heart_pls_Heart_int|CDA1|Peclet number (small pores)(3265080639967.15)
		sigma_l: PBPK_model_human_Ab|Neighborhoods|Heart_pls_Heart_int|CDA1|Reflection coefficient (large pores)(0.172692444072958)
		sigma_s: PBPK_model_human_Ab|Neighborhoods|Heart_pls_Heart_int|CDA1|Reflection coefficient (small pores)(0.999)
		SA_pls_int: PBPK_model_human_Ab|Neighborhoods|Heart_pls_Heart_int|Surface area (plasma/interstitial)(555.410181164296 [dm²])

Transport: MassTransferOrgPl2BloodPool
	Source: PBPK_model_human_Ab|Organism|Heart|Plasma|CDA1
	Target: PBPK_model_human_Ab|Organism|VenousBlood|Plasma|CDA1
	Formula: (Q*(1-HCT)-Q_lymph)*C_pls
		Q: PBPK_model_human_Ab|Organism|Heart|Blood flow rate(0.260311982277266 [l/min])
		Q_lymph: PBPK_model_human_Ab|Organism|Heart|Lymph flow rate(0.000202809065392218 [l/min])
		C_pls: PBPK_model_human_Ab|Organism|Heart|Plasma|CDA1|Concentration(0 [µmol/l])
		HCT: PBPK_model_human_Ab|Organism|Hematocrit(0.47)

Transport: NetMassTransfer_PlasmaToEndosomal
	Source: PBPK_model_human_Ab|Organism|Heart|Plasma|CDA1
	Target: PBPK_model_human_Ab|Organism|Heart|Endosome|CDA1
	Formula: f_uptake_vas*(IsSmallMolecule ? 0 : K_uptake)*V_end*C_pls
		f_uptake_vas: PBPK_model_human_Ab|Organism|Heart|Fraction of endosomal uptake from plasma(1)
		K_uptake: PBPK_model_human_Ab|Organism|Heart|Rate constant for endosomal uptake(0.294 [1/min])
		C_pls: PBPK_model_human_Ab|Organism|Heart|Plasma|CDA1|Concentration(0 [µmol/l])
		IsSmallMolecule: PBPK_model_human_Ab|CDA1|Is small molecule(0)
		V_end: PBPK_model_human_Ab|Organism|Heart|Endosome|Volume(0.000333246108698578 [l])

Transport: NetMassTransfer_EndosomalToPlasma_FcRn_Complex
	Source: PBPK_model_human_Ab|Organism|Heart|Endosome|CDA1-FcRn_Complex
	Target: PBPK_model_human_Ab|Organism|Heart|Plasma|CDA1-FcRn_Complex
	Formula: f_rec_vas * K_rec * C_IgG_FcRn * V_end
		f_rec_vas: PBPK_model_human_Ab|Organism|Heart|Fraction recycled to plasma(1)
		K_rec: PBPK_model_human_Ab|Organism|Heart|Rate constant for recycling from endosomal space(0.0888 [1/min])
		C_IgG_FcRn: PBPK_model_human_Ab|Organism|Heart|Endosome|CDA1-FcRn_Complex|Concentration(0 [µmol/l])
		V_end: PBPK_model_human_Ab|Organism|Heart|Endosome|Volume(0.000333246108698578 [l])

Transport: PassiveDiffusionPl2RBC
	Source: PBPK_model_human_Ab|Organism|Heart|Plasma|CDA1
	Target: PBPK_model_human_Ab|Organism|Heart|BloodCells|CDA1
	Formula: SA_bc * fu * (P_pls_rbc * C_pls - P_rbc_pls * C_bc  /K_rbc)
		C_bc: PBPK_model_human_Ab|Organism|Heart|BloodCells|CDA1|Concentration(0 [µmol/l])
		C_pls: PBPK_model_human_Ab|Organism|Heart|Plasma|CDA1|Concentration(0 [µmol/l])
		fu: PBPK_model_human_Ab|CDA1|Fraction unbound (plasma)(1)
		P_rbc_pls: PBPK_model_human_Ab|CDA1|P (blood cells->plasma)(0 [dm/min])
		P_pls_rbc: PBPK_model_human_Ab|CDA1|P (plasma->blood cells)(0 [dm/min])
		K_rbc: PBPK_model_human_Ab|CDA1|Partition coefficient (blood cells/plasma)(0.677819142596308)
		SA_bc: PBPK_model_human_Ab|Neighborhoods|Heart_pls_Heart_bc|Surface area (blood cells/plasma)(2753.31442860541 [dm²])

Transport: PassiveDiffusionInt2Cell
	Source: PBPK_model_human_Ab|Organism|Heart|Interstitial|CDA1
	Target: PBPK_model_human_Ab|Organism|Heart|Intracellular|CDA1
	Formula: K_water_int * PA_int_cell * C_int - K_water_cell * PA_cell_int * C_cell
		C_cell: PBPK_model_human_Ab|Organism|Heart|Intracellular|CDA1|Concentration(0 [µmol/l])
		C_int: PBPK_model_human_Ab|Organism|Heart|Interstitial|CDA1|Concentration(0 [µmol/l])
		PA_int_cell: PBPK_model_human_Ab|Neighborhoods|Heart_int_Heart_cell|CDA1|P*SA interstitial -> intracellular(0 [l/min])
		PA_cell_int: PBPK_model_human_Ab|Neighborhoods|Heart_int_Heart_cell|CDA1|P*SA intracellular -> interstitial(0 [l/min])
		K_water_int: PBPK_model_human_Ab|Neighborhoods|Heart_int_Heart_cell|CDA1|Partition coefficient (interstitial/water)(1.03909058791745)
		K_water_cell: PBPK_model_human_Ab|Neighborhoods|Heart_int_Heart_cell|CDA1|Partition coefficient (intracellular/water)(1.31873161968723)

Transport: EndosomalSpecificClearance_FirstOrder
	Source: PBPK_model_human_Ab|Organism|Heart|Endosome|CDA1
	Target: PBPK_model_human_Ab|Organism|EndosomalClearance|CDA1
	Formula: CLspec*C_end*V_end
		C_end: PBPK_model_human_Ab|Organism|Heart|Endosome|CDA1|Concentration(0 [µmol/l])
		V_end: PBPK_model_human_Ab|Organism|Heart|Endosome|Volume(0.000333246108698578 [l])
		CLspec: PBPK_model_human_Ab|Organism|Specific clearance (endosome)(0.2052 [1/min])

Transport: NetMassTransfer_InterstitialToEndosomal
	Source: PBPK_model_human_Ab|Organism|Heart|Interstitial|CDA1
	Target: PBPK_model_human_Ab|Organism|Heart|Endosome|CDA1
	Formula: (1-f_uptake_vas)*(IsSmallMolecule ? 0 : K_uptake)*V_end*C_int
		f_uptake_vas: PBPK_model_human_Ab|Organism|Heart|Fraction of endosomal uptake from plasma(1)
		K_uptake: PBPK_model_human_Ab|Organism|Heart|Rate constant for endosomal uptake(0.294 [1/min])
		C_int: PBPK_model_human_Ab|Organism|Heart|Interstitial|CDA1|Concentration(0 [µmol/l])
		IsSmallMolecule: PBPK_model_human_Ab|CDA1|Is small molecule(0)
		V_end: PBPK_model_human_Ab|Organism|Heart|Endosome|Volume(0.000333246108698578 [l])

Transport: NetMassTransfer_EndosomalToInterstitial_FcRn_Complex
	Source: PBPK_model_human_Ab|Organism|Heart|Endosome|CDA1-FcRn_Complex
	Target: PBPK_model_human_Ab|Organism|Heart|Interstitial|CDA1-FcRn_Complex
	Formula: (1-f_rec_vas)*K_rec*C_IgG_FcRn*V_end
		f_rec_vas: PBPK_model_human_Ab|Organism|Heart|Fraction recycled to plasma(1)
		K_rec: PBPK_model_human_Ab|Organism|Heart|Rate constant for recycling from endosomal space(0.0888 [1/min])
		C_IgG_FcRn: PBPK_model_human_Ab|Organism|Heart|Endosome|CDA1-FcRn_Complex|Concentration(0 [µmol/l])
		V_end: PBPK_model_human_Ab|Organism|Heart|Endosome|Volume(0.000333246108698578 [l])

Transport: MassTransferOrgRBC2BloodPool
	Source: PBPK_model_human_Ab|Organism|Heart|BloodCells|CDA1
	Target: PBPK_model_human_Ab|Organism|VenousBlood|BloodCells|CDA1
	Formula: Q*HCT*C_bc
		Q: PBPK_model_human_Ab|Organism|Heart|Blood flow rate(0.260311982277266 [l/min])
		C_bc: PBPK_model_human_Ab|Organism|Heart|BloodCells|CDA1|Concentration(0 [µmol/l])
		HCT: PBPK_model_human_Ab|Organism|Hematocrit(0.47)

Transport: MassTransferOrgRBC2BloodPool
	Source: PBPK_model_human_Ab|Organism|Kidney|BloodCells|CDA1
	Target: PBPK_model_human_Ab|Organism|VenousBlood|BloodCells|CDA1
	Formula: Q*HCT*C_bc
		Q: PBPK_model_human_Ab|Organism|Kidney|Blood flow rate(1.32718989688807 [l/min])
		C_bc: PBPK_model_human_Ab|Organism|Kidney|BloodCells|CDA1|Concentration(0 [µmol/l])
		HCT: PBPK_model_human_Ab|Organism|Hematocrit(0.47)

Transport: DrugAbsorption_trans
	Source: PBPK_model_human_Ab|Organism|Lumen|UpperJejunum|CDA1
	Target: PBPK_model_human_Ab|Organism|SmallIntestine|Mucosa|UpperJejunum|Intracellular|CDA1
	Formula: DrugAbsorptionLumenToMucosaRate
		DrugAbsorptionLumenToMucosaRate: PBPK_model_human_Ab|Neighborhoods|Lumen_uje_UpperJejunum_cell|CDA1|Drug absorption rate (lumen to mucosa)(0 [µmol/min])

Transport: MassTransferMucosaToPvePlasma
	Source: PBPK_model_human_Ab|Organism|SmallIntestine|Mucosa|UpperJejunum|Plasma|CDA1
	Target: PBPK_model_human_Ab|Organism|PortalVein|Plasma|CDA1
	Formula: MassTransferMucosaToPvePlasmaRate
		MassTransferMucosaToPvePlasmaRate: PBPK_model_human_Ab|Neighborhoods|UpperJejunum_pls_PortalVein_pls|CDA1|Mass transfer rate (mucosa to portal vein plasma)(0 [µmol/min])

Transport: MassTransferMucosaToPveBC
	Source: PBPK_model_human_Ab|Organism|SmallIntestine|Mucosa|UpperJejunum|BloodCells|CDA1
	Target: PBPK_model_human_Ab|Organism|PortalVein|BloodCells|CDA1
	Formula: MassTransferMucosaToPveBCRate
		MassTransferMucosaToPveBCRate: PBPK_model_human_Ab|Neighborhoods|UpperJejunum_bc_PortalVein_bc|CDA1|Mass transfer rate (mucosa to portal vein blood cells)(0 [µmol/min])

Transport: MassTransferLymphOrgInt2BloodPool
	Source: PBPK_model_human_Ab|Organism|Kidney|Interstitial|CDA1
	Target: PBPK_model_human_Ab|Organism|VenousBlood|Plasma|CDA1
	Formula: Q_lymph*C_int
		Q_lymph: PBPK_model_human_Ab|Organism|Kidney|Lymph flow rate(0.000498718147553631 [l/min])
		C_int: PBPK_model_human_Ab|Organism|Kidney|Interstitial|CDA1|Concentration(0 [µmol/l])

Transport: PassiveDiffusionPl2RBC
	Source: PBPK_model_human_Ab|Organism|Kidney|Plasma|CDA1
	Target: PBPK_model_human_Ab|Organism|Kidney|BloodCells|CDA1
	Formula: SA_bc * fu * (P_pls_rbc * C_pls - P_rbc_pls * C_bc  /K_rbc)
		C_bc: PBPK_model_human_Ab|Organism|Kidney|BloodCells|CDA1|Concentration(0 [µmol/l])
		C_pls: PBPK_model_human_Ab|Organism|Kidney|Plasma|CDA1|Concentration(0 [µmol/l])
		fu: PBPK_model_human_Ab|CDA1|Fraction unbound (plasma)(1)
		P_rbc_pls: PBPK_model_human_Ab|CDA1|P (blood cells->plasma)(0 [dm/min])
		P_pls_rbc: PBPK_model_human_Ab|CDA1|P (plasma->blood cells)(0 [dm/min])
		K_rbc: PBPK_model_human_Ab|CDA1|Partition coefficient (blood cells/plasma)(0.677819142596308)
		SA_bc: PBPK_model_human_Ab|Neighborhoods|Kidney_pls_Kidney_bc|Surface area (blood cells/plasma)(4749.0515950945 [dm²])

Transport: NetMassTransfer_PlasmaToEndosomal
	Source: PBPK_model_human_Ab|Organism|Kidney|Plasma|CDA1
	Target: PBPK_model_human_Ab|Organism|Kidney|Endosome|CDA1
	Formula: f_uptake_vas*(IsSmallMolecule ? 0 : K_uptake)*V_end*C_pls
		f_uptake_vas: PBPK_model_human_Ab|Organism|Kidney|Fraction of endosomal uptake from plasma(1)
		K_uptake: PBPK_model_human_Ab|Organism|Kidney|Rate constant for endosomal uptake(0.294 [1/min])
		C_pls: PBPK_model_human_Ab|Organism|Kidney|Plasma|CDA1|Concentration(0 [µmol/l])
		IsSmallMolecule: PBPK_model_human_Ab|CDA1|Is small molecule(0)
		V_end: PBPK_model_human_Ab|Organism|Kidney|Endosome|Volume(0.000574799212044817 [l])

Transport: NetMassTransfer_EndosomalToPlasma_FcRn_Complex
	Source: PBPK_model_human_Ab|Organism|Kidney|Endosome|CDA1-FcRn_Complex
	Target: PBPK_model_human_Ab|Organism|Kidney|Plasma|CDA1-FcRn_Complex
	Formula: f_rec_vas * K_rec * C_IgG_FcRn * V_end
		f_rec_vas: PBPK_model_human_Ab|Organism|Kidney|Fraction recycled to plasma(1)
		K_rec: PBPK_model_human_Ab|Organism|Kidney|Rate constant for recycling from endosomal space(0.0888 [1/min])
		C_IgG_FcRn: PBPK_model_human_Ab|Organism|Kidney|Endosome|CDA1-FcRn_Complex|Concentration(0 [µmol/l])
		V_end: PBPK_model_human_Ab|Organism|Kidney|Endosome|Volume(0.000574799212044817 [l])

Transport: PassiveDiffusionPl2Int
	Source: PBPK_model_human_Ab|Organism|Kidney|Plasma|CDA1
	Target: PBPK_model_human_Ab|Organism|Kidney|Interstitial|CDA1
	Formula: fu * P_endothelial * SA * (C_pls - C_int / K_int_pls)
		C_int: PBPK_model_human_Ab|Organism|Kidney|Interstitial|CDA1|Concentration(0 [µmol/l])
		C_pls: PBPK_model_human_Ab|Organism|Kidney|Plasma|CDA1|Concentration(0 [µmol/l])
		fu: PBPK_model_human_Ab|CDA1|Fraction unbound (plasma)(1)
		P_endothelial: PBPK_model_human_Ab|Neighborhoods|Kidney_pls_Kidney_int|CDA1|P (plasma<->interstitial)(0 [dm/min])
		K_int_pls: PBPK_model_human_Ab|Neighborhoods|Kidney_pls_Kidney_int|CDA1|Partition coefficient (interstitial/plasma)(0.96238)
		SA: PBPK_model_human_Ab|Neighborhoods|Kidney_pls_Kidney_int|Surface area (plasma/interstitial)(957.998686741362 [dm²])

Transport: TwoPoresTransportLink
	Source: PBPK_model_human_Ab|Organism|Kidney|Plasma|CDA1
	Target: PBPK_model_human_Ab|Organism|Kidney|Interstitial|CDA1
	Formula: fu * ((J_iso+alpha_l*Q_lymph)*(1-sigma_l)*C_pl+(P_endothelial_l*SA_pls_int)*(C_pl-C_int/K_int_pls)*Pe_l/(exp(Pe_l)-1) + (-J_iso+(1-alpha_l)*Q_lymph)*(1-sigma_s)*C_pl+(P_endothelial_s*SA_pls_int)*(C_pl-C_int/K_int_pls)*Pe_s/(exp(Pe_s)-1))
		alpha_l: PBPK_model_human_Ab|Organism|Kidney|Flow fraction via large pores(0.05)
		J_iso: PBPK_model_human_Ab|Organism|Kidney|Fluid recirculation flow rate(3.32038716868045E-05 [l/min])
		Q_lymph: PBPK_model_human_Ab|Organism|Kidney|Lymph flow rate(0.000498718147553631 [l/min])
		C_int: PBPK_model_human_Ab|Organism|Kidney|Interstitial|CDA1|Concentration(0 [µmol/l])
		C_pl: PBPK_model_human_Ab|Organism|Kidney|Plasma|CDA1|Concentration(0 [µmol/l])
		fu: PBPK_model_human_Ab|CDA1|Fraction unbound (plasma)(1)
		P_endothelial_l: PBPK_model_human_Ab|Neighborhoods|Kidney_pls_Kidney_int|CDA1|P (large endothelial pores)(4.31297509672425E-07 [dm/min])
		P_endothelial_s: PBPK_model_human_Ab|Neighborhoods|Kidney_pls_Kidney_int|CDA1|P (small endothelial pores)(1E-22 [dm/min])
		K_int_pls: PBPK_model_human_Ab|Neighborhoods|Kidney_pls_Kidney_int|CDA1|Partition coefficient (interstitial/plasma)(0.96238)
		Pe_l: PBPK_model_human_Ab|Neighborhoods|Kidney_pls_Kidney_int|CDA1|Peclet number (large pores)(0.116412201846868)
		Pe_s: PBPK_model_human_Ab|Neighborhoods|Kidney_pls_Kidney_int|CDA1|Peclet number (small pores)(4598945432668.34)
		sigma_l: PBPK_model_human_Ab|Neighborhoods|Kidney_pls_Kidney_int|CDA1|Reflection coefficient (large pores)(0.172692444072958)
		sigma_s: PBPK_model_human_Ab|Neighborhoods|Kidney_pls_Kidney_int|CDA1|Reflection coefficient (small pores)(0.999)
		SA_pls_int: PBPK_model_human_Ab|Neighborhoods|Kidney_pls_Kidney_int|Surface area (plasma/interstitial)(957.998686741362 [dm²])

Transport: MassTransferOrgPl2BloodPool
	Source: PBPK_model_human_Ab|Organism|Kidney|Plasma|CDA1
	Target: PBPK_model_human_Ab|Organism|VenousBlood|Plasma|CDA1
	Formula: (Q*(1-HCT)-Q_lymph)*C_pls
		Q: PBPK_model_human_Ab|Organism|Kidney|Blood flow rate(1.32718989688807 [l/min])
		Q_lymph: PBPK_model_human_Ab|Organism|Kidney|Lymph flow rate(0.000498718147553631 [l/min])
		C_pls: PBPK_model_human_Ab|Organism|Kidney|Plasma|CDA1|Concentration(0 [µmol/l])
		HCT: PBPK_model_human_Ab|Organism|Hematocrit(0.47)

Transport: NetMassTransfer_InterstitialToEndosomal
	Source: PBPK_model_human_Ab|Organism|Kidney|Interstitial|CDA1
	Target: PBPK_model_human_Ab|Organism|Kidney|Endosome|CDA1
	Formula: (1-f_uptake_vas)*(IsSmallMolecule ? 0 : K_uptake)*V_end*C_int
		f_uptake_vas: PBPK_model_human_Ab|Organism|Kidney|Fraction of endosomal uptake from plasma(1)
		K_uptake: PBPK_model_human_Ab|Organism|Kidney|Rate constant for endosomal uptake(0.294 [1/min])
		C_int: PBPK_model_human_Ab|Organism|Kidney|Interstitial|CDA1|Concentration(0 [µmol/l])
		IsSmallMolecule: PBPK_model_human_Ab|CDA1|Is small molecule(0)
		V_end: PBPK_model_human_Ab|Organism|Kidney|Endosome|Volume(0.000574799212044817 [l])

Transport: NetMassTransfer_EndosomalToInterstitial_FcRn_Complex
	Source: PBPK_model_human_Ab|Organism|Kidney|Endosome|CDA1-FcRn_Complex
	Target: PBPK_model_human_Ab|Organism|Kidney|Interstitial|CDA1-FcRn_Complex
	Formula: (1-f_rec_vas)*K_rec*C_IgG_FcRn*V_end
		f_rec_vas: PBPK_model_human_Ab|Organism|Kidney|Fraction recycled to plasma(1)
		K_rec: PBPK_model_human_Ab|Organism|Kidney|Rate constant for recycling from endosomal space(0.0888 [1/min])
		C_IgG_FcRn: PBPK_model_human_Ab|Organism|Kidney|Endosome|CDA1-FcRn_Complex|Concentration(0 [µmol/l])
		V_end: PBPK_model_human_Ab|Organism|Kidney|Endosome|Volume(0.000574799212044817 [l])

Transport: DrugAbsorption_para
	Source: PBPK_model_human_Ab|Organism|Lumen|UpperJejunum|CDA1
	Target: PBPK_model_human_Ab|Organism|SmallIntestine|Mucosa|UpperJejunum|Plasma|CDA1
	Formula: DrugAbsorptionLumenToMucosaRate
		DrugAbsorptionLumenToMucosaRate: PBPK_model_human_Ab|Neighborhoods|Lumen_uje_UpperJejunum_pls|CDA1|Drug absorption rate (lumen to mucosa)(0 [µmol/min])

Transport: EndosomalSpecificClearance_FirstOrder
	Source: PBPK_model_human_Ab|Organism|Kidney|Endosome|CDA1
	Target: PBPK_model_human_Ab|Organism|EndosomalClearance|CDA1
	Formula: CLspec*C_end*V_end
		C_end: PBPK_model_human_Ab|Organism|Kidney|Endosome|CDA1|Concentration(0 [µmol/l])
		V_end: PBPK_model_human_Ab|Organism|Kidney|Endosome|Volume(0.000574799212044817 [l])
		CLspec: PBPK_model_human_Ab|Organism|Specific clearance (endosome)(0.2052 [1/min])

Transport: PassiveDiffusionInt2Cell
	Source: PBPK_model_human_Ab|Organism|Kidney|Interstitial|CDA1
	Target: PBPK_model_human_Ab|Organism|Kidney|Intracellular|CDA1
	Formula: K_water_int * PA_int_cell * C_int - K_water_cell * PA_cell_int * C_cell
		C_cell: PBPK_model_human_Ab|Organism|Kidney|Intracellular|CDA1|Concentration(0 [µmol/l])
		C_int: PBPK_model_human_Ab|Organism|Kidney|Interstitial|CDA1|Concentration(0 [µmol/l])
		PA_int_cell: PBPK_model_human_Ab|Neighborhoods|Kidney_int_Kidney_cell|CDA1|P*SA interstitial -> intracellular(0 [l/min])
		PA_cell_int: PBPK_model_human_Ab|Neighborhoods|Kidney_int_Kidney_cell|CDA1|P*SA intracellular -> interstitial(0 [l/min])
		K_water_int: PBPK_model_human_Ab|Neighborhoods|Kidney_int_Kidney_cell|CDA1|Partition coefficient (interstitial/water)(1.03909058791745)
		K_water_cell: PBPK_model_human_Ab|Neighborhoods|Kidney_int_Kidney_cell|CDA1|Partition coefficient (intracellular/water)(1.24720705329081)

Transport: LumenDrugTransport_uje
	Source: PBPK_model_human_Ab|Organism|Lumen|Duodenum|CDA1
	Target: PBPK_model_human_Ab|Organism|Lumen|UpperJejunum|CDA1
	Formula: (OralApplicationsEnabled AND IsFloatingInLumen) ? w*Drug*FillLevelFlagNext : 0
		OralApplicationsEnabled: PBPK_model_human_Ab|Organism|Lumen|OralApplicationsEnabled(1)
		Drug: PBPK_model_human_Ab|Organism|Lumen|Duodenum|CDA1(0 [µmol])
		IsFloatingInLumen: PBPK_model_human_Ab|CDA1|Is floating in lumen(1)
		w: PBPK_model_human_Ab|Organism|Lumen|Duodenum|Intestinal transit rate (absolute)(1.62619861602195 [1/min])
		FillLevelFlagNext: PBPK_model_human_Ab|Organism|Lumen|UpperJejunum|FillLevelFlag(1)

Transport: DrugAbsorption_para
	Source: PBPK_model_human_Ab|Organism|Lumen|LowerJejunum|CDA1
	Target: PBPK_model_human_Ab|Organism|SmallIntestine|Mucosa|LowerJejunum|Plasma|CDA1
	Formula: DrugAbsorptionLumenToMucosaRate
		DrugAbsorptionLumenToMucosaRate: PBPK_model_human_Ab|Neighborhoods|Lumen_lje_LowerJejunum_pls|CDA1|Drug absorption rate (lumen to mucosa)(0 [µmol/min])

Transport: LumenDrugTransport_lil
	Source: PBPK_model_human_Ab|Organism|Lumen|UpperIleum|CDA1
	Target: PBPK_model_human_Ab|Organism|Lumen|LowerIleum|CDA1
	Formula: (OralApplicationsEnabled AND IsFloatingInLumen) ? w*Drug*FillLevelFlagNext : 0
		OralApplicationsEnabled: PBPK_model_human_Ab|Organism|Lumen|OralApplicationsEnabled(1)
		Drug: PBPK_model_human_Ab|Organism|Lumen|UpperIleum|CDA1(0 [µmol])
		IsFloatingInLumen: PBPK_model_human_Ab|CDA1|Is floating in lumen(1)
		w: PBPK_model_human_Ab|Organism|Lumen|UpperIleum|Intestinal transit rate (absolute)(0.0473069588772936 [1/min])
		FillLevelFlagNext: PBPK_model_human_Ab|Organism|Lumen|LowerIleum|FillLevelFlag(1)

Transport: LumenDrugTransport_colasc
	Source: PBPK_model_human_Ab|Organism|Lumen|Caecum|CDA1
	Target: PBPK_model_human_Ab|Organism|Lumen|ColonAscendens|CDA1
	Formula: (OralApplicationsEnabled AND IsFloatingInLumen) ? w*Drug*FillLevelFlagNext : 0
		OralApplicationsEnabled: PBPK_model_human_Ab|Organism|Lumen|OralApplicationsEnabled(1)
		Drug: PBPK_model_human_Ab|Organism|Lumen|Caecum|CDA1(0 [µmol])
		IsFloatingInLumen: PBPK_model_human_Ab|CDA1|Is floating in lumen(1)
		w: PBPK_model_human_Ab|Organism|Lumen|Caecum|Intestinal transit rate (absolute)(0.00723156893249226 [1/min])
		FillLevelFlagNext: PBPK_model_human_Ab|Organism|Lumen|ColonAscendens|FillLevelFlag(1)

Transport: LumenDrugTransport_uil
	Source: PBPK_model_human_Ab|Organism|Lumen|LowerJejunum|CDA1
	Target: PBPK_model_human_Ab|Organism|Lumen|UpperIleum|CDA1
	Formula: (OralApplicationsEnabled AND IsFloatingInLumen) ? w*Drug*FillLevelFlagNext : 0
		OralApplicationsEnabled: PBPK_model_human_Ab|Organism|Lumen|OralApplicationsEnabled(1)
		Drug: PBPK_model_human_Ab|Organism|Lumen|LowerJejunum|CDA1(0 [µmol])
		IsFloatingInLumen: PBPK_model_human_Ab|CDA1|Is floating in lumen(1)
		w: PBPK_model_human_Ab|Organism|Lumen|LowerJejunum|Intestinal transit rate (absolute)(0.0703218749800801 [1/min])
		FillLevelFlagNext: PBPK_model_human_Ab|Organism|Lumen|UpperIleum|FillLevelFlag(1)

Transport: LumenDrugTransport_cae
	Source: PBPK_model_human_Ab|Organism|Lumen|LowerIleum|CDA1
	Target: PBPK_model_human_Ab|Organism|Lumen|Caecum|CDA1
	Formula: (OralApplicationsEnabled AND IsFloatingInLumen) ? w*Drug*FillLevelFlagNext : 0
		OralApplicationsEnabled: PBPK_model_human_Ab|Organism|Lumen|OralApplicationsEnabled(1)
		Drug: PBPK_model_human_Ab|Organism|Lumen|LowerIleum|CDA1(0 [µmol])
		IsFloatingInLumen: PBPK_model_human_Ab|CDA1|Is floating in lumen(1)
		w: PBPK_model_human_Ab|Organism|Lumen|LowerIleum|Intestinal transit rate (absolute)(0.0473069588772936 [1/min])
		FillLevelFlagNext: PBPK_model_human_Ab|Organism|Lumen|Caecum|FillLevelFlag(1)

Transport: LumenDrugTransport_coltrans
	Source: PBPK_model_human_Ab|Organism|Lumen|ColonAscendens|CDA1
	Target: PBPK_model_human_Ab|Organism|Lumen|ColonTransversum|CDA1
	Formula: (OralApplicationsEnabled AND IsFloatingInLumen) ? w*Drug*FillLevelFlagNext : 0
		OralApplicationsEnabled: PBPK_model_human_Ab|Organism|Lumen|OralApplicationsEnabled(1)
		Drug: PBPK_model_human_Ab|Organism|Lumen|ColonAscendens|CDA1(0 [µmol])
		IsFloatingInLumen: PBPK_model_human_Ab|CDA1|Is floating in lumen(1)
		w: PBPK_model_human_Ab|Organism|Lumen|ColonAscendens|Intestinal transit rate (absolute)(0.00394449931681272 [1/min])
		FillLevelFlagNext: PBPK_model_human_Ab|Organism|Lumen|ColonTransversum|FillLevelFlag(1)

Transport: LumenDrugTransport_coldesc
	Source: PBPK_model_human_Ab|Organism|Lumen|ColonTransversum|CDA1
	Target: PBPK_model_human_Ab|Organism|Lumen|ColonDescendens|CDA1
	Formula: (OralApplicationsEnabled AND IsFloatingInLumen) ? w*Drug*FillLevelFlagNext : 0
		OralApplicationsEnabled: PBPK_model_human_Ab|Organism|Lumen|OralApplicationsEnabled(1)
		Drug: PBPK_model_human_Ab|Organism|Lumen|ColonTransversum|CDA1(0 [µmol])
		IsFloatingInLumen: PBPK_model_human_Ab|CDA1|Is floating in lumen(1)
		w: PBPK_model_human_Ab|Organism|Lumen|ColonTransversum|Intestinal transit rate (absolute)(0.00131481995727318 [1/min])
		FillLevelFlagNext: PBPK_model_human_Ab|Organism|Lumen|ColonDescendens|FillLevelFlag(1)

Transport: LumenDrugTransport_rect
	Source: PBPK_model_human_Ab|Organism|Lumen|ColonSigmoid|CDA1
	Target: PBPK_model_human_Ab|Organism|Lumen|Rectum|CDA1
	Formula: (OralApplicationsEnabled AND IsFloatingInLumen) ? w*Drug*FillLevelFlagNext : 0
		OralApplicationsEnabled: PBPK_model_human_Ab|Organism|Lumen|OralApplicationsEnabled(1)
		Drug: PBPK_model_human_Ab|Organism|Lumen|ColonSigmoid|CDA1(0 [µmol])
		IsFloatingInLumen: PBPK_model_human_Ab|CDA1|Is floating in lumen(1)
		w: PBPK_model_human_Ab|Organism|Lumen|ColonSigmoid|Intestinal transit rate (absolute)(0.00160702846666267 [1/min])
		FillLevelFlagNext: PBPK_model_human_Ab|Organism|Lumen|Rectum|FillLevelFlag(1)

Transport: LumenDrugTransport_fec
	Source: PBPK_model_human_Ab|Organism|Lumen|Rectum|CDA1
	Target: PBPK_model_human_Ab|Organism|Lumen|Feces|CDA1
	Formula: OralApplicationsEnabled ? w*Drug : 0
		OralApplicationsEnabled: PBPK_model_human_Ab|Organism|Lumen|OralApplicationsEnabled(1)
		Drug: PBPK_model_human_Ab|Organism|Lumen|Rectum|CDA1(0 [µmol])
		w: PBPK_model_human_Ab|Organism|Lumen|Rectum|Intestinal transit rate (absolute)(0.12449549853738 [1/min])

Transport: LumenDrugTransport_colsigm
	Source: PBPK_model_human_Ab|Organism|Lumen|ColonDescendens|CDA1
	Target: PBPK_model_human_Ab|Organism|Lumen|ColonSigmoid|CDA1
	Formula: (OralApplicationsEnabled AND IsFloatingInLumen) ? w*Drug*FillLevelFlagNext : 0
		OralApplicationsEnabled: PBPK_model_human_Ab|Organism|Lumen|OralApplicationsEnabled(1)
		Drug: PBPK_model_human_Ab|Organism|Lumen|ColonDescendens|CDA1(0 [µmol])
		IsFloatingInLumen: PBPK_model_human_Ab|CDA1|Is floating in lumen(1)
		w: PBPK_model_human_Ab|Organism|Lumen|ColonDescendens|Intestinal transit rate (absolute)(0.00197224965840636 [1/min])
		FillLevelFlagNext: PBPK_model_human_Ab|Organism|Lumen|ColonSigmoid|FillLevelFlag(1)

Transport: LumenDrugTransport_lje
	Source: PBPK_model_human_Ab|Organism|Lumen|UpperJejunum|CDA1
	Target: PBPK_model_human_Ab|Organism|Lumen|LowerJejunum|CDA1
	Formula: (OralApplicationsEnabled AND IsFloatingInLumen) ? w*Drug*FillLevelFlagNext : 0
		OralApplicationsEnabled: PBPK_model_human_Ab|Organism|Lumen|OralApplicationsEnabled(1)
		Drug: PBPK_model_human_Ab|Organism|Lumen|UpperJejunum|CDA1(0 [µmol])
		IsFloatingInLumen: PBPK_model_human_Ab|CDA1|Is floating in lumen(1)
		w: PBPK_model_human_Ab|Organism|Lumen|UpperJejunum|Intestinal transit rate (absolute)(0.0703218749800801 [1/min])
		FillLevelFlagNext: PBPK_model_human_Ab|Organism|Lumen|LowerJejunum|FillLevelFlag(1)

Transport: MassTransferMucosaToPvePlasma
	Source: PBPK_model_human_Ab|Organism|SmallIntestine|Mucosa|LowerJejunum|Plasma|CDA1
	Target: PBPK_model_human_Ab|Organism|PortalVein|Plasma|CDA1
	Formula: MassTransferMucosaToPvePlasmaRate
		MassTransferMucosaToPvePlasmaRate: PBPK_model_human_Ab|Neighborhoods|LowerJejunum_pls_PortalVein_pls|CDA1|Mass transfer rate (mucosa to portal vein plasma)(0 [µmol/min])

Transport: DrugAbsorption_trans
	Source: PBPK_model_human_Ab|Organism|Lumen|LowerJejunum|CDA1
	Target: PBPK_model_human_Ab|Organism|SmallIntestine|Mucosa|LowerJejunum|Intracellular|CDA1
	Formula: DrugAbsorptionLumenToMucosaRate
		DrugAbsorptionLumenToMucosaRate: PBPK_model_human_Ab|Neighborhoods|Lumen_lje_LowerJejunum_cell|CDA1|Drug absorption rate (lumen to mucosa)(0 [µmol/min])

Transport: LumenDrugTransport_duo
	Source: PBPK_model_human_Ab|Organism|Lumen|Stomach|CDA1
	Target: PBPK_model_human_Ab|Organism|Lumen|Duodenum|CDA1
	Formula: (OralApplicationsEnabled AND IsFloatingInLumen) ? w*Drug*FillLevelFlagNext : 0
		OralApplicationsEnabled: PBPK_model_human_Ab|Organism|Lumen|OralApplicationsEnabled(1)
		Drug: PBPK_model_human_Ab|Organism|Lumen|Stomach|CDA1(0 [µmol])
		IsFloatingInLumen: PBPK_model_human_Ab|CDA1|Is floating in lumen(1)
		w: PBPK_model_human_Ab|Organism|Lumen|Stomach|Intestinal transit rate (absolute)(0.0666666664926786 [1/min])
		FillLevelFlagNext: PBPK_model_human_Ab|Organism|Lumen|Duodenum|FillLevelFlag(1)

Transport: MassTransferMucosaToPveBC
	Source: PBPK_model_human_Ab|Organism|SmallIntestine|Mucosa|LowerJejunum|BloodCells|CDA1
	Target: PBPK_model_human_Ab|Organism|PortalVein|BloodCells|CDA1
	Formula: MassTransferMucosaToPveBCRate
		MassTransferMucosaToPveBCRate: PBPK_model_human_Ab|Neighborhoods|LowerJejunum_bc_PortalVein_bc|CDA1|Mass transfer rate (mucosa to portal vein blood cells)(0 [µmol/min])

Transport: MassTransferMucosaToPveBC
	Source: PBPK_model_human_Ab|Organism|SmallIntestine|Mucosa|UpperIleum|BloodCells|CDA1
	Target: PBPK_model_human_Ab|Organism|PortalVein|BloodCells|CDA1
	Formula: MassTransferMucosaToPveBCRate
		MassTransferMucosaToPveBCRate: PBPK_model_human_Ab|Neighborhoods|UpperIleum_bc_PortalVein_bc|CDA1|Mass transfer rate (mucosa to portal vein blood cells)(0 [µmol/min])

Transport: PassiveDiffusionPl2Int
	Source: PBPK_model_human_Ab|Organism|Stomach|Plasma|CDA1
	Target: PBPK_model_human_Ab|Organism|Stomach|Interstitial|CDA1
	Formula: fu * P_endothelial * SA * (C_pls - C_int / K_int_pls)
		C_int: PBPK_model_human_Ab|Organism|Stomach|Interstitial|CDA1|Concentration(0 [µmol/l])
		C_pls: PBPK_model_human_Ab|Organism|Stomach|Plasma|CDA1|Concentration(0 [µmol/l])
		fu: PBPK_model_human_Ab|CDA1|Fraction unbound (plasma)(1)
		P_endothelial: PBPK_model_human_Ab|Neighborhoods|Stomach_pls_Stomach_int|CDA1|P (plasma<->interstitial)(0 [dm/min])
		K_int_pls: PBPK_model_human_Ab|Neighborhoods|Stomach_pls_Stomach_int|CDA1|Partition coefficient (interstitial/plasma)(0.96238)
		SA: PBPK_model_human_Ab|Neighborhoods|Stomach_pls_Stomach_int|Surface area (plasma/interstitial)(51.2375108392571 [dm²])

Transport: TwoPoresTransportLink
	Source: PBPK_model_human_Ab|Organism|Stomach|Plasma|CDA1
	Target: PBPK_model_human_Ab|Organism|Stomach|Interstitial|CDA1
	Formula: fu * ((J_iso+alpha_l*Q_lymph)*(1-sigma_l)*C_pl+(P_endothelial_l*SA_pls_int)*(C_pl-C_int/K_int_pls)*Pe_l/(exp(Pe_l)-1) + (-J_iso+(1-alpha_l)*Q_lymph)*(1-sigma_s)*C_pl+(P_endothelial_s*SA_pls_int)*(C_pl-C_int/K_int_pls)*Pe_s/(exp(Pe_s)-1))
		alpha_l: PBPK_model_human_Ab|Organism|Stomach|Flow fraction via large pores(0.05)
		J_iso: PBPK_model_human_Ab|Organism|Stomach|Fluid recirculation flow rate(5.57959880187978E-06 [l/min])
		Q_lymph: PBPK_model_human_Ab|Organism|Stomach|Lymph flow rate(7.03591004386913E-05 [l/min])
		C_int: PBPK_model_human_Ab|Organism|Stomach|Interstitial|CDA1|Concentration(0 [µmol/l])
		C_pl: PBPK_model_human_Ab|Organism|Stomach|Plasma|CDA1|Concentration(0 [µmol/l])
		fu: PBPK_model_human_Ab|CDA1|Fraction unbound (plasma)(1)
		P_endothelial_l: PBPK_model_human_Ab|Neighborhoods|Stomach_pls_Stomach_int|CDA1|P (large endothelial pores)(1.37056764184793E-07 [dm/min])
		P_endothelial_s: PBPK_model_human_Ab|Neighborhoods|Stomach_pls_Stomach_int|CDA1|P (small endothelial pores)(1E-22 [dm/min])
		K_int_pls: PBPK_model_human_Ab|Neighborhoods|Stomach_pls_Stomach_int|CDA1|Partition coefficient (interstitial/plasma)(0.96238)
		Pe_l: PBPK_model_human_Ab|Neighborhoods|Stomach_pls_Stomach_int|CDA1|Peclet number (large pores)(1.07177377725536)
		Pe_s: PBPK_model_human_Ab|Neighborhoods|Stomach_pls_Stomach_int|CDA1|Peclet number (small pores)(11956386173221.3)
		sigma_l: PBPK_model_human_Ab|Neighborhoods|Stomach_pls_Stomach_int|CDA1|Reflection coefficient (large pores)(0.172692444072958)
		sigma_s: PBPK_model_human_Ab|Neighborhoods|Stomach_pls_Stomach_int|CDA1|Reflection coefficient (small pores)(0.999)
		SA_pls_int: PBPK_model_human_Ab|Neighborhoods|Stomach_pls_Stomach_int|Surface area (plasma/interstitial)(51.2375108392571 [dm²])

Transport: MassTransferOrgPl2BloodPool_pve
	Source: PBPK_model_human_Ab|Organism|Stomach|Plasma|CDA1
	Target: PBPK_model_human_Ab|Organism|PortalVein|Plasma|CDA1
	Formula: (Q*(1-HCT)-Q_lymph)*C_pls
		Q: PBPK_model_human_Ab|Organism|Stomach|Blood flow rate(0.0650750096547275 [l/min])
		Q_lymph: PBPK_model_human_Ab|Organism|Stomach|Lymph flow rate(7.03591004386913E-05 [l/min])
		C_pls: PBPK_model_human_Ab|Organism|Stomach|Plasma|CDA1|Concentration(0 [µmol/l])
		HCT: PBPK_model_human_Ab|Organism|Hematocrit(0.47)

Transport: MassTransferOrgRBC2BloodPool_Pve
	Source: PBPK_model_human_Ab|Organism|Stomach|BloodCells|CDA1
	Target: PBPK_model_human_Ab|Organism|PortalVein|BloodCells|CDA1
	Formula: Q*HCT*C_bc
		Q: PBPK_model_human_Ab|Organism|Stomach|Blood flow rate(0.0650750096547275 [l/min])
		C_bc: PBPK_model_human_Ab|Organism|Stomach|BloodCells|CDA1|Concentration(0 [µmol/l])
		HCT: PBPK_model_human_Ab|Organism|Hematocrit(0.47)

Transport: EndosomalSpecificClearance_FirstOrder
	Source: PBPK_model_human_Ab|Organism|Stomach|Endosome|CDA1
	Target: PBPK_model_human_Ab|Organism|EndosomalClearance|CDA1
	Formula: CLspec*C_end*V_end
		C_end: PBPK_model_human_Ab|Organism|Stomach|Endosome|CDA1|Concentration(0 [µmol/l])
		V_end: PBPK_model_human_Ab|Organism|Stomach|Endosome|Volume(3.07425065035542E-05 [l])
		CLspec: PBPK_model_human_Ab|Organism|Specific clearance (endosome)(0.2052 [1/min])

Transport: NetMassTransfer_InterstitialToEndosomal
	Source: PBPK_model_human_Ab|Organism|Stomach|Interstitial|CDA1
	Target: PBPK_model_human_Ab|Organism|Stomach|Endosome|CDA1
	Formula: (1-f_uptake_vas)*(IsSmallMolecule ? 0 : K_uptake)*V_end*C_int
		f_uptake_vas: PBPK_model_human_Ab|Organism|Stomach|Fraction of endosomal uptake from plasma(1)
		K_uptake: PBPK_model_human_Ab|Organism|Stomach|Rate constant for endosomal uptake(0.294 [1/min])
		C_int: PBPK_model_human_Ab|Organism|Stomach|Interstitial|CDA1|Concentration(0 [µmol/l])
		IsSmallMolecule: PBPK_model_human_Ab|CDA1|Is small molecule(0)
		V_end: PBPK_model_human_Ab|Organism|Stomach|Endosome|Volume(3.07425065035542E-05 [l])

Transport: NetMassTransfer_EndosomalToInterstitial_FcRn_Complex
	Source: PBPK_model_human_Ab|Organism|Stomach|Endosome|CDA1-FcRn_Complex
	Target: PBPK_model_human_Ab|Organism|Stomach|Interstitial|CDA1-FcRn_Complex
	Formula: (1-f_rec_vas)*K_rec*C_IgG_FcRn*V_end
		f_rec_vas: PBPK_model_human_Ab|Organism|Stomach|Fraction recycled to plasma(1)
		K_rec: PBPK_model_human_Ab|Organism|Stomach|Rate constant for recycling from endosomal space(0.0888 [1/min])
		C_IgG_FcRn: PBPK_model_human_Ab|Organism|Stomach|Endosome|CDA1-FcRn_Complex|Concentration(0 [µmol/l])
		V_end: PBPK_model_human_Ab|Organism|Stomach|Endosome|Volume(3.07425065035542E-05 [l])

Transport: MassTransferLymphOrgInt2BloodPool
	Source: PBPK_model_human_Ab|Organism|Stomach|Interstitial|CDA1
	Target: PBPK_model_human_Ab|Organism|VenousBlood|Plasma|CDA1
	Formula: Q_lymph*C_int
		Q_lymph: PBPK_model_human_Ab|Organism|Stomach|Lymph flow rate(7.03591004386913E-05 [l/min])
		C_int: PBPK_model_human_Ab|Organism|Stomach|Interstitial|CDA1|Concentration(0 [µmol/l])

Transport: PassiveDiffusionPl2RBC
	Source: PBPK_model_human_Ab|Organism|Stomach|Plasma|CDA1
	Target: PBPK_model_human_Ab|Organism|Stomach|BloodCells|CDA1
	Formula: SA_bc * fu * (P_pls_rbc * C_pls - P_rbc_pls * C_bc  /K_rbc)
		C_bc: PBPK_model_human_Ab|Organism|Stomach|BloodCells|CDA1|Concentration(0 [µmol/l])
		C_pls: PBPK_model_human_Ab|Organism|Stomach|Plasma|CDA1|Concentration(0 [µmol/l])
		fu: PBPK_model_human_Ab|CDA1|Fraction unbound (plasma)(1)
		P_rbc_pls: PBPK_model_human_Ab|CDA1|P (blood cells->plasma)(0 [dm/min])
		P_pls_rbc: PBPK_model_human_Ab|CDA1|P (plasma->blood cells)(0 [dm/min])
		K_rbc: PBPK_model_human_Ab|CDA1|Partition coefficient (blood cells/plasma)(0.677819142596308)
		SA_bc: PBPK_model_human_Ab|Neighborhoods|Stomach_pls_Stomach_bc|Surface area (blood cells/plasma)(253.997824785681 [dm²])

Transport: NetMassTransfer_PlasmaToEndosomal
	Source: PBPK_model_human_Ab|Organism|Stomach|Plasma|CDA1
	Target: PBPK_model_human_Ab|Organism|Stomach|Endosome|CDA1
	Formula: f_uptake_vas*(IsSmallMolecule ? 0 : K_uptake)*V_end*C_pls
		f_uptake_vas: PBPK_model_human_Ab|Organism|Stomach|Fraction of endosomal uptake from plasma(1)
		K_uptake: PBPK_model_human_Ab|Organism|Stomach|Rate constant for endosomal uptake(0.294 [1/min])
		C_pls: PBPK_model_human_Ab|Organism|Stomach|Plasma|CDA1|Concentration(0 [µmol/l])
		IsSmallMolecule: PBPK_model_human_Ab|CDA1|Is small molecule(0)
		V_end: PBPK_model_human_Ab|Organism|Stomach|Endosome|Volume(3.07425065035542E-05 [l])

Transport: NetMassTransfer_EndosomalToPlasma_FcRn_Complex
	Source: PBPK_model_human_Ab|Organism|Stomach|Endosome|CDA1-FcRn_Complex
	Target: PBPK_model_human_Ab|Organism|Stomach|Plasma|CDA1-FcRn_Complex
	Formula: f_rec_vas * K_rec * C_IgG_FcRn * V_end
		f_rec_vas: PBPK_model_human_Ab|Organism|Stomach|Fraction recycled to plasma(1)
		K_rec: PBPK_model_human_Ab|Organism|Stomach|Rate constant for recycling from endosomal space(0.0888 [1/min])
		C_IgG_FcRn: PBPK_model_human_Ab|Organism|Stomach|Endosome|CDA1-FcRn_Complex|Concentration(0 [µmol/l])
		V_end: PBPK_model_human_Ab|Organism|Stomach|Endosome|Volume(3.07425065035542E-05 [l])

Transport: PassiveDiffusionInt2Cell
	Source: PBPK_model_human_Ab|Organism|Stomach|Interstitial|CDA1
	Target: PBPK_model_human_Ab|Organism|Stomach|Intracellular|CDA1
	Formula: K_water_int * PA_int_cell * C_int - K_water_cell * PA_cell_int * C_cell
		C_cell: PBPK_model_human_Ab|Organism|Stomach|Intracellular|CDA1|Concentration(0 [µmol/l])
		C_int: PBPK_model_human_Ab|Organism|Stomach|Interstitial|CDA1|Concentration(0 [µmol/l])
		PA_int_cell: PBPK_model_human_Ab|Neighborhoods|Stomach_int_Stomach_cell|CDA1|P*SA interstitial -> intracellular(0 [l/min])
		PA_cell_int: PBPK_model_human_Ab|Neighborhoods|Stomach_int_Stomach_cell|CDA1|P*SA intracellular -> interstitial(0 [l/min])
		K_water_int: PBPK_model_human_Ab|Neighborhoods|Stomach_int_Stomach_cell|CDA1|Partition coefficient (interstitial/water)(1.03909058791745)
		K_water_cell: PBPK_model_human_Ab|Neighborhoods|Stomach_int_Stomach_cell|CDA1|Partition coefficient (intracellular/water)(1.22908131578533)

Transport: DrugAbsorption_trans
	Source: PBPK_model_human_Ab|Organism|Lumen|UpperIleum|CDA1
	Target: PBPK_model_human_Ab|Organism|SmallIntestine|Mucosa|UpperIleum|Intracellular|CDA1
	Formula: DrugAbsorptionLumenToMucosaRate
		DrugAbsorptionLumenToMucosaRate: PBPK_model_human_Ab|Neighborhoods|Lumen_uil_UpperIleum_cell|CDA1|Drug absorption rate (lumen to mucosa)(0 [µmol/min])

Transport: DrugAbsorption_para
	Source: PBPK_model_human_Ab|Organism|Lumen|UpperIleum|CDA1
	Target: PBPK_model_human_Ab|Organism|SmallIntestine|Mucosa|UpperIleum|Plasma|CDA1
	Formula: DrugAbsorptionLumenToMucosaRate
		DrugAbsorptionLumenToMucosaRate: PBPK_model_human_Ab|Neighborhoods|Lumen_uil_UpperIleum_pls|CDA1|Drug absorption rate (lumen to mucosa)(0 [µmol/min])

Transport: MassTransferMucosaToPvePlasma
	Source: PBPK_model_human_Ab|Organism|SmallIntestine|Mucosa|UpperIleum|Plasma|CDA1
	Target: PBPK_model_human_Ab|Organism|PortalVein|Plasma|CDA1
	Formula: MassTransferMucosaToPvePlasmaRate
		MassTransferMucosaToPvePlasmaRate: PBPK_model_human_Ab|Neighborhoods|UpperIleum_pls_PortalVein_pls|CDA1|Mass transfer rate (mucosa to portal vein plasma)(0 [µmol/min])

Transport: EndosomalSpecificClearance_FirstOrder
	Source: PBPK_model_human_Ab|Organism|SmallIntestine|Endosome|CDA1
	Target: PBPK_model_human_Ab|Organism|EndosomalClearance|CDA1
	Formula: CLspec*C_end*V_end
		C_end: PBPK_model_human_Ab|Organism|SmallIntestine|Endosome|CDA1|Concentration(0 [µmol/l])
		V_end: PBPK_model_human_Ab|Organism|SmallIntestine|Endosome|Volume(7.95236170849708E-05 [l])
		CLspec: PBPK_model_human_Ab|Organism|Specific clearance (endosome)(0.2052 [1/min])

Transport: MassTransferSINToMucosaBC
	Source: PBPK_model_human_Ab|Organism|SmallIntestine|BloodCells|CDA1
	Target: PBPK_model_human_Ab|Organism|SmallIntestine|Mucosa|LowerJejunum|BloodCells|CDA1
	Formula: MassTransferIntestineToMucosaBCRate
		MassTransferIntestineToMucosaBCRate: PBPK_model_human_Ab|Neighborhoods|SmallIntestine_bc_LowerJejunum_bc|CDA1|Mass transfer rate (intestine to mucosa blood cells)(0 [µmol/min])

Transport: MassTransferSINToMucosaPlasma
	Source: PBPK_model_human_Ab|Organism|SmallIntestine|Plasma|CDA1
	Target: PBPK_model_human_Ab|Organism|SmallIntestine|Mucosa|LowerJejunum|Plasma|CDA1
	Formula: MassTransferIntestineToMucosaPlasmaRate
		MassTransferIntestineToMucosaPlasmaRate: PBPK_model_human_Ab|Neighborhoods|SmallIntestine_pls_LowerJejunum_pls|CDA1|Mass transfer rate (intestine to mucosa plasma)(0 [µmol/min])

Transport: DrugAbsorption_para
	Source: PBPK_model_human_Ab|Organism|Lumen|LowerIleum|CDA1
	Target: PBPK_model_human_Ab|Organism|SmallIntestine|Mucosa|LowerIleum|Plasma|CDA1
	Formula: DrugAbsorptionLumenToMucosaRate
		DrugAbsorptionLumenToMucosaRate: PBPK_model_human_Ab|Neighborhoods|Lumen_lil_LowerIleum_pls|CDA1|Drug absorption rate (lumen to mucosa)(0 [µmol/min])

Transport: MassTransferSinPlasma2BloodPool_Pve
	Source: PBPK_model_human_Ab|Organism|SmallIntestine|Plasma|CDA1
	Target: PBPK_model_human_Ab|Organism|PortalVein|Plasma|CDA1
	Formula: ((1-fractQ)*Q*(1-HCT)-Q_lymph)*C
		Q: PBPK_model_human_Ab|Organism|SmallIntestine|Blood flow rate(0.650318551621488 [l/min])
		Q_lymph: PBPK_model_human_Ab|Organism|SmallIntestine|Lymph flow rate(0.000539296428616088 [l/min])
		fractQ: PBPK_model_human_Ab|Organism|SmallIntestine|Mucosa blood flow fraction(0.75)
		C: PBPK_model_human_Ab|Organism|SmallIntestine|Plasma|CDA1|Concentration(0 [µmol/l])
		HCT: PBPK_model_human_Ab|Organism|Hematocrit(0.47)

Transport: DrugAbsorption_trans
	Source: PBPK_model_human_Ab|Organism|Lumen|LowerIleum|CDA1
	Target: PBPK_model_human_Ab|Organism|SmallIntestine|Mucosa|LowerIleum|Intracellular|CDA1
	Formula: DrugAbsorptionLumenToMucosaRate
		DrugAbsorptionLumenToMucosaRate: PBPK_model_human_Ab|Neighborhoods|Lumen_lil_LowerIleum_cell|CDA1|Drug absorption rate (lumen to mucosa)(0 [µmol/min])

Transport: PassiveDiffusionPl2RBC
	Source: PBPK_model_human_Ab|Organism|SmallIntestine|Plasma|CDA1
	Target: PBPK_model_human_Ab|Organism|SmallIntestine|BloodCells|CDA1
	Formula: SA_bc * fu * (P_pls_rbc * C_pls - P_rbc_pls * C_bc  /K_rbc)
		C_bc: PBPK_model_human_Ab|Organism|SmallIntestine|BloodCells|CDA1|Concentration(0 [µmol/l])
		C_pls: PBPK_model_human_Ab|Organism|SmallIntestine|Plasma|CDA1|Concentration(0 [µmol/l])
		fu: PBPK_model_human_Ab|CDA1|Fraction unbound (plasma)(1)
		P_rbc_pls: PBPK_model_human_Ab|CDA1|P (blood cells->plasma)(0 [dm/min])
		P_pls_rbc: PBPK_model_human_Ab|CDA1|P (plasma->blood cells)(0 [dm/min])
		K_rbc: PBPK_model_human_Ab|CDA1|Partition coefficient (blood cells/plasma)(0.677819142596308)
		SA_bc: PBPK_model_human_Ab|Neighborhoods|SmallIntestine_pls_SmallIntestine_bc|Surface area (blood cells/plasma)(657.03249526309 [dm²])

Transport: MassTransferSINToMucosaBC
	Source: PBPK_model_human_Ab|Organism|SmallIntestine|BloodCells|CDA1
	Target: PBPK_model_human_Ab|Organism|SmallIntestine|Mucosa|UpperIleum|BloodCells|CDA1
	Formula: MassTransferIntestineToMucosaBCRate
		MassTransferIntestineToMucosaBCRate: PBPK_model_human_Ab|Neighborhoods|SmallIntestine_bc_UpperIleum_bc|CDA1|Mass transfer rate (intestine to mucosa blood cells)(0 [µmol/min])

Transport: NetMassTransfer_PlasmaToEndosomal
	Source: PBPK_model_human_Ab|Organism|SmallIntestine|Plasma|CDA1
	Target: PBPK_model_human_Ab|Organism|SmallIntestine|Endosome|CDA1
	Formula: f_uptake_vas*(IsSmallMolecule ? 0 : K_uptake)*V_end*C_pls
		f_uptake_vas: PBPK_model_human_Ab|Organism|SmallIntestine|Fraction of endosomal uptake from plasma(1)
		K_uptake: PBPK_model_human_Ab|Organism|SmallIntestine|Rate constant for endosomal uptake(0.294 [1/min])
		C_pls: PBPK_model_human_Ab|Organism|SmallIntestine|Plasma|CDA1|Concentration(0 [µmol/l])
		IsSmallMolecule: PBPK_model_human_Ab|CDA1|Is small molecule(0)
		V_end: PBPK_model_human_Ab|Organism|SmallIntestine|Endosome|Volume(7.95236170849708E-05 [l])

Transport: NetMassTransfer_EndosomalToPlasma_FcRn_Complex
	Source: PBPK_model_human_Ab|Organism|SmallIntestine|Endosome|CDA1-FcRn_Complex
	Target: PBPK_model_human_Ab|Organism|SmallIntestine|Plasma|CDA1-FcRn_Complex
	Formula: f_rec_vas * K_rec * C_IgG_FcRn * V_end
		f_rec_vas: PBPK_model_human_Ab|Organism|SmallIntestine|Fraction recycled to plasma(1)
		K_rec: PBPK_model_human_Ab|Organism|SmallIntestine|Rate constant for recycling from endosomal space(0.0888 [1/min])
		C_IgG_FcRn: PBPK_model_human_Ab|Organism|SmallIntestine|Endosome|CDA1-FcRn_Complex|Concentration(0 [µmol/l])
		V_end: PBPK_model_human_Ab|Organism|SmallIntestine|Endosome|Volume(7.95236170849708E-05 [l])

Transport: MassTransferSINToMucosaPlasma
	Source: PBPK_model_human_Ab|Organism|SmallIntestine|Plasma|CDA1
	Target: PBPK_model_human_Ab|Organism|SmallIntestine|Mucosa|UpperIleum|Plasma|CDA1
	Formula: MassTransferIntestineToMucosaPlasmaRate
		MassTransferIntestineToMucosaPlasmaRate: PBPK_model_human_Ab|Neighborhoods|SmallIntestine_pls_UpperIleum_pls|CDA1|Mass transfer rate (intestine to mucosa plasma)(0 [µmol/min])

Transport: PassiveDiffusionPl2Int
	Source: PBPK_model_human_Ab|Organism|SmallIntestine|Plasma|CDA1
	Target: PBPK_model_human_Ab|Organism|SmallIntestine|Interstitial|CDA1
	Formula: fu * P_endothelial * SA * (C_pls - C_int / K_int_pls)
		C_int: PBPK_model_human_Ab|Organism|SmallIntestine|Interstitial|CDA1|Concentration(0 [µmol/l])
		C_pls: PBPK_model_human_Ab|Organism|SmallIntestine|Plasma|CDA1|Concentration(0 [µmol/l])
		fu: PBPK_model_human_Ab|CDA1|Fraction unbound (plasma)(1)
		P_endothelial: PBPK_model_human_Ab|Neighborhoods|SmallIntestine_pls_SmallIntestine_int|CDA1|P (plasma<->interstitial)(0 [dm/min])
		K_int_pls: PBPK_model_human_Ab|Neighborhoods|SmallIntestine_pls_SmallIntestine_int|CDA1|Partition coefficient (interstitial/plasma)(0.96238)
		SA: PBPK_model_human_Ab|Neighborhoods|SmallIntestine_pls_SmallIntestine_int|Surface area (plasma/interstitial)(132.539361808285 [dm²])

Transport: TwoPoresTransportLink
	Source: PBPK_model_human_Ab|Organism|SmallIntestine|Plasma|CDA1
	Target: PBPK_model_human_Ab|Organism|SmallIntestine|Interstitial|CDA1
	Formula: fu * ((J_iso+alpha_l*Q_lymph)*(1-sigma_l)*C_pl+(P_endothelial_l*SA_pls_int)*(C_pl-C_int/K_int_pls)*Pe_l/(exp(Pe_l)-1) + (-J_iso+(1-alpha_l)*Q_lymph)*(1-sigma_s)*C_pl+(P_endothelial_s*SA_pls_int)*(C_pl-C_int/K_int_pls)*Pe_s/(exp(Pe_s)-1))
		alpha_l: PBPK_model_human_Ab|Organism|SmallIntestine|Flow fraction via large pores(0.05)
		J_iso: PBPK_model_human_Ab|Organism|SmallIntestine|Fluid recirculation flow rate(9.19788233160212E-06 [l/min])
		Q_lymph: PBPK_model_human_Ab|Organism|SmallIntestine|Lymph flow rate(0.000539296428616088 [l/min])
		C_int: PBPK_model_human_Ab|Organism|SmallIntestine|Interstitial|CDA1|Concentration(0 [µmol/l])
		C_pl: PBPK_model_human_Ab|Organism|SmallIntestine|Plasma|CDA1|Concentration(0 [µmol/l])
		fu: PBPK_model_human_Ab|CDA1|Fraction unbound (plasma)(1)
		P_endothelial_l: PBPK_model_human_Ab|Neighborhoods|SmallIntestine_pls_SmallIntestine_int|CDA1|P (large endothelial pores)(5.30975156352275E-07 [dm/min])
		P_endothelial_s: PBPK_model_human_Ab|Neighborhoods|SmallIntestine_pls_SmallIntestine_int|CDA1|P (small endothelial pores)(1E-22 [dm/min])
		K_int_pls: PBPK_model_human_Ab|Neighborhoods|SmallIntestine_pls_SmallIntestine_int|CDA1|Partition coefficient (interstitial/plasma)(0.96238)
		Pe_l: PBPK_model_human_Ab|Neighborhoods|SmallIntestine_pls_SmallIntestine_int|CDA1|Peclet number (large pores)(0.425117328598339)
		Pe_s: PBPK_model_human_Ab|Neighborhoods|SmallIntestine_pls_SmallIntestine_int|CDA1|Peclet number (small pores)(37961079485312)
		sigma_l: PBPK_model_human_Ab|Neighborhoods|SmallIntestine_pls_SmallIntestine_int|CDA1|Reflection coefficient (large pores)(0.172692444072958)
		sigma_s: PBPK_model_human_Ab|Neighborhoods|SmallIntestine_pls_SmallIntestine_int|CDA1|Reflection coefficient (small pores)(0.999)
		SA_pls_int: PBPK_model_human_Ab|Neighborhoods|SmallIntestine_pls_SmallIntestine_int|Surface area (plasma/interstitial)(132.539361808285 [dm²])

Transport: MassTransferMucosaToPveBC
	Source: PBPK_model_human_Ab|Organism|SmallIntestine|Mucosa|LowerIleum|BloodCells|CDA1
	Target: PBPK_model_human_Ab|Organism|PortalVein|BloodCells|CDA1
	Formula: MassTransferMucosaToPveBCRate
		MassTransferMucosaToPveBCRate: PBPK_model_human_Ab|Neighborhoods|LowerIleum_bc_PortalVein_bc|CDA1|Mass transfer rate (mucosa to portal vein blood cells)(0 [µmol/min])

Transport: MassTransferMucosaToPvePlasma
	Source: PBPK_model_human_Ab|Organism|SmallIntestine|Mucosa|LowerIleum|Plasma|CDA1
	Target: PBPK_model_human_Ab|Organism|PortalVein|Plasma|CDA1
	Formula: MassTransferMucosaToPvePlasmaRate
		MassTransferMucosaToPvePlasmaRate: PBPK_model_human_Ab|Neighborhoods|LowerIleum_pls_PortalVein_pls|CDA1|Mass transfer rate (mucosa to portal vein plasma)(0 [µmol/min])

Transport: MassTransferSINToMucosaBC
	Source: PBPK_model_human_Ab|Organism|SmallIntestine|BloodCells|CDA1
	Target: PBPK_model_human_Ab|Organism|SmallIntestine|Mucosa|LowerIleum|BloodCells|CDA1
	Formula: MassTransferIntestineToMucosaBCRate
		MassTransferIntestineToMucosaBCRate: PBPK_model_human_Ab|Neighborhoods|SmallIntestine_bc_LowerIleum_bc|CDA1|Mass transfer rate (intestine to mucosa blood cells)(0 [µmol/min])

Transport: MassTransferSINToMucosaPlasma
	Source: PBPK_model_human_Ab|Organism|SmallIntestine|Plasma|CDA1
	Target: PBPK_model_human_Ab|Organism|SmallIntestine|Mucosa|LowerIleum|Plasma|CDA1
	Formula: MassTransferIntestineToMucosaPlasmaRate
		MassTransferIntestineToMucosaPlasmaRate: PBPK_model_human_Ab|Neighborhoods|SmallIntestine_pls_LowerIleum_pls|CDA1|Mass transfer rate (intestine to mucosa plasma)(0 [µmol/min])

Transport: MassTransferSINToMucosaBC
	Source: PBPK_model_human_Ab|Organism|SmallIntestine|BloodCells|CDA1
	Target: PBPK_model_human_Ab|Organism|SmallIntestine|Mucosa|Duodenum|BloodCells|CDA1
	Formula: MassTransferIntestineToMucosaBCRate
		MassTransferIntestineToMucosaBCRate: PBPK_model_human_Ab|Neighborhoods|SmallIntestine_bc_Duodenum_bc|CDA1|Mass transfer rate (intestine to mucosa blood cells)(0 [µmol/min])

Transport: PassiveDiffusionInt2Cell
	Source: PBPK_model_human_Ab|Organism|SmallIntestine|Interstitial|CDA1
	Target: PBPK_model_human_Ab|Organism|SmallIntestine|Intracellular|CDA1
	Formula: K_water_int * PA_int_cell * C_int - K_water_cell * PA_cell_int * C_cell
		C_cell: PBPK_model_human_Ab|Organism|SmallIntestine|Intracellular|CDA1|Concentration(0 [µmol/l])
		C_int: PBPK_model_human_Ab|Organism|SmallIntestine|Interstitial|CDA1|Concentration(0 [µmol/l])
		PA_int_cell: PBPK_model_human_Ab|Neighborhoods|SmallIntestine_int_SmallIntestine_cell|CDA1|P*SA interstitial -> intracellular(0 [l/min])
		PA_cell_int: PBPK_model_human_Ab|Neighborhoods|SmallIntestine_int_SmallIntestine_cell|CDA1|P*SA intracellular -> interstitial(0 [l/min])
		K_water_int: PBPK_model_human_Ab|Neighborhoods|SmallIntestine_int_SmallIntestine_cell|CDA1|Partition coefficient (interstitial/water)(1.03909058791745)
		K_water_cell: PBPK_model_human_Ab|Neighborhoods|SmallIntestine_int_SmallIntestine_cell|CDA1|Partition coefficient (intracellular/water)(1.22908131578533)

Transport: NetMassTransfer_InterstitialToEndosomal
	Source: PBPK_model_human_Ab|Organism|SmallIntestine|Interstitial|CDA1
	Target: PBPK_model_human_Ab|Organism|SmallIntestine|Endosome|CDA1
	Formula: (1-f_uptake_vas)*(IsSmallMolecule ? 0 : K_uptake)*V_end*C_int
		f_uptake_vas: PBPK_model_human_Ab|Organism|SmallIntestine|Fraction of endosomal uptake from plasma(1)
		K_uptake: PBPK_model_human_Ab|Organism|SmallIntestine|Rate constant for endosomal uptake(0.294 [1/min])
		C_int: PBPK_model_human_Ab|Organism|SmallIntestine|Interstitial|CDA1|Concentration(0 [µmol/l])
		IsSmallMolecule: PBPK_model_human_Ab|CDA1|Is small molecule(0)
		V_end: PBPK_model_human_Ab|Organism|SmallIntestine|Endosome|Volume(7.95236170849708E-05 [l])

Transport: NetMassTransfer_EndosomalToInterstitial_FcRn_Complex
	Source: PBPK_model_human_Ab|Organism|SmallIntestine|Endosome|CDA1-FcRn_Complex
	Target: PBPK_model_human_Ab|Organism|SmallIntestine|Interstitial|CDA1-FcRn_Complex
	Formula: (1-f_rec_vas)*K_rec*C_IgG_FcRn*V_end
		f_rec_vas: PBPK_model_human_Ab|Organism|SmallIntestine|Fraction recycled to plasma(1)
		K_rec: PBPK_model_human_Ab|Organism|SmallIntestine|Rate constant for recycling from endosomal space(0.0888 [1/min])
		C_IgG_FcRn: PBPK_model_human_Ab|Organism|SmallIntestine|Endosome|CDA1-FcRn_Complex|Concentration(0 [µmol/l])
		V_end: PBPK_model_human_Ab|Organism|SmallIntestine|Endosome|Volume(7.95236170849708E-05 [l])

Transport: MassTransferSINToMucosaPlasma
	Source: PBPK_model_human_Ab|Organism|SmallIntestine|Plasma|CDA1
	Target: PBPK_model_human_Ab|Organism|SmallIntestine|Mucosa|UpperJejunum|Plasma|CDA1
	Formula: MassTransferIntestineToMucosaPlasmaRate
		MassTransferIntestineToMucosaPlasmaRate: PBPK_model_human_Ab|Neighborhoods|SmallIntestine_pls_UpperJejunum_pls|CDA1|Mass transfer rate (intestine to mucosa plasma)(0 [µmol/min])

Transport: MassTransferSINToMucosaPlasma
	Source: PBPK_model_human_Ab|Organism|SmallIntestine|Plasma|CDA1
	Target: PBPK_model_human_Ab|Organism|SmallIntestine|Mucosa|Duodenum|Plasma|CDA1
	Formula: MassTransferIntestineToMucosaPlasmaRate
		MassTransferIntestineToMucosaPlasmaRate: PBPK_model_human_Ab|Neighborhoods|SmallIntestine_pls_Duodenum_pls|CDA1|Mass transfer rate (intestine to mucosa plasma)(0 [µmol/min])

Transport: MassTransferLymphOrgInt2BloodPool
	Source: PBPK_model_human_Ab|Organism|SmallIntestine|Interstitial|CDA1
	Target: PBPK_model_human_Ab|Organism|VenousBlood|Plasma|CDA1
	Formula: Q_lymph*C_int
		Q_lymph: PBPK_model_human_Ab|Organism|SmallIntestine|Lymph flow rate(0.000539296428616088 [l/min])
		C_int: PBPK_model_human_Ab|Organism|SmallIntestine|Interstitial|CDA1|Concentration(0 [µmol/l])

Transport: MassTransferSINToMucosaBC
	Source: PBPK_model_human_Ab|Organism|SmallIntestine|BloodCells|CDA1
	Target: PBPK_model_human_Ab|Organism|SmallIntestine|Mucosa|UpperJejunum|BloodCells|CDA1
	Formula: MassTransferIntestineToMucosaBCRate
		MassTransferIntestineToMucosaBCRate: PBPK_model_human_Ab|Neighborhoods|SmallIntestine_bc_UpperJejunum_bc|CDA1|Mass transfer rate (intestine to mucosa blood cells)(0 [µmol/min])

Transport: MassTransferSinRBC2BloodPool_Pve
	Source: PBPK_model_human_Ab|Organism|SmallIntestine|BloodCells|CDA1
	Target: PBPK_model_human_Ab|Organism|PortalVein|BloodCells|CDA1
	Formula: (1-fractQ)*Q*HCT*C
		Q: PBPK_model_human_Ab|Organism|SmallIntestine|Blood flow rate(0.650318551621488 [l/min])
		fractQ: PBPK_model_human_Ab|Organism|SmallIntestine|Mucosa blood flow fraction(0.75)
		C: PBPK_model_human_Ab|Organism|SmallIntestine|BloodCells|CDA1|Concentration(0 [µmol/l])
		HCT: PBPK_model_human_Ab|Organism|Hematocrit(0.47)

Transport: NetMassTransfer_InterstitialToEndosomal
	Source: PBPK_model_human_Ab|Organism|LargeIntestine|Interstitial|CDA1
	Target: PBPK_model_human_Ab|Organism|LargeIntestine|Endosome|CDA1
	Formula: (1-f_uptake_vas)*(IsSmallMolecule ? 0 : K_uptake)*V_end*C_int
		f_uptake_vas: PBPK_model_human_Ab|Organism|LargeIntestine|Fraction of endosomal uptake from plasma(1)
		K_uptake: PBPK_model_human_Ab|Organism|LargeIntestine|Rate constant for endosomal uptake(0.294 [1/min])
		C_int: PBPK_model_human_Ab|Organism|LargeIntestine|Interstitial|CDA1|Concentration(0 [µmol/l])
		IsSmallMolecule: PBPK_model_human_Ab|CDA1|Is small molecule(0)
		V_end: PBPK_model_human_Ab|Organism|LargeIntestine|Endosome|Volume(4.49501725481372E-05 [l])

Transport: NetMassTransfer_EndosomalToInterstitial_FcRn_Complex
	Source: PBPK_model_human_Ab|Organism|LargeIntestine|Endosome|CDA1-FcRn_Complex
	Target: PBPK_model_human_Ab|Organism|LargeIntestine|Interstitial|CDA1-FcRn_Complex
	Formula: (1-f_rec_vas)*K_rec*C_IgG_FcRn*V_end
		f_rec_vas: PBPK_model_human_Ab|Organism|LargeIntestine|Fraction recycled to plasma(1)
		K_rec: PBPK_model_human_Ab|Organism|LargeIntestine|Rate constant for recycling from endosomal space(0.0888 [1/min])
		C_IgG_FcRn: PBPK_model_human_Ab|Organism|LargeIntestine|Endosome|CDA1-FcRn_Complex|Concentration(0 [µmol/l])
		V_end: PBPK_model_human_Ab|Organism|LargeIntestine|Endosome|Volume(4.49501725481372E-05 [l])

Transport: EndosomalSpecificClearance_FirstOrder
	Source: PBPK_model_human_Ab|Organism|LargeIntestine|Endosome|CDA1
	Target: PBPK_model_human_Ab|Organism|EndosomalClearance|CDA1
	Formula: CLspec*C_end*V_end
		C_end: PBPK_model_human_Ab|Organism|LargeIntestine|Endosome|CDA1|Concentration(0 [µmol/l])
		V_end: PBPK_model_human_Ab|Organism|LargeIntestine|Endosome|Volume(4.49501725481372E-05 [l])
		CLspec: PBPK_model_human_Ab|Organism|Specific clearance (endosome)(0.2052 [1/min])

Transport: PassiveDiffusionInt2Cell
	Source: PBPK_model_human_Ab|Organism|LargeIntestine|Interstitial|CDA1
	Target: PBPK_model_human_Ab|Organism|LargeIntestine|Intracellular|CDA1
	Formula: K_water_int * PA_int_cell * C_int - K_water_cell * PA_cell_int * C_cell
		C_cell: PBPK_model_human_Ab|Organism|LargeIntestine|Intracellular|CDA1|Concentration(0 [µmol/l])
		C_int: PBPK_model_human_Ab|Organism|LargeIntestine|Interstitial|CDA1|Concentration(0 [µmol/l])
		PA_int_cell: PBPK_model_human_Ab|Neighborhoods|LargeIntestine_int_LargeIntestine_cell|CDA1|P*SA interstitial -> intracellular(0 [l/min])
		PA_cell_int: PBPK_model_human_Ab|Neighborhoods|LargeIntestine_int_LargeIntestine_cell|CDA1|P*SA intracellular -> interstitial(0 [l/min])
		K_water_int: PBPK_model_human_Ab|Neighborhoods|LargeIntestine_int_LargeIntestine_cell|CDA1|Partition coefficient (interstitial/water)(1.03909058791745)
		K_water_cell: PBPK_model_human_Ab|Neighborhoods|LargeIntestine_int_LargeIntestine_cell|CDA1|Partition coefficient (intracellular/water)(1.22908131578533)

Transport: MassTransferLinRBC2BloodPool_Pve
	Source: PBPK_model_human_Ab|Organism|LargeIntestine|BloodCells|CDA1
	Target: PBPK_model_human_Ab|Organism|PortalVein|BloodCells|CDA1
	Formula: (1-fractQ)*Q*HCT*C
		Q: PBPK_model_human_Ab|Organism|LargeIntestine|Blood flow rate(0.260069878412351 [l/min])
		fractQ: PBPK_model_human_Ab|Organism|LargeIntestine|Mucosa blood flow fraction(0.75)
		C: PBPK_model_human_Ab|Organism|LargeIntestine|BloodCells|CDA1|Concentration(0 [µmol/l])
		HCT: PBPK_model_human_Ab|Organism|Hematocrit(0.47)

Transport: MassTransferLinPlasma2BloodPool_Pve
	Source: PBPK_model_human_Ab|Organism|LargeIntestine|Plasma|CDA1
	Target: PBPK_model_human_Ab|Organism|PortalVein|Plasma|CDA1
	Formula: ((1-fractQ)*Q*(1-HCT)-Q_lymph)*C
		Q: PBPK_model_human_Ab|Organism|LargeIntestine|Blood flow rate(0.260069878412351 [l/min])
		Q_lymph: PBPK_model_human_Ab|Organism|LargeIntestine|Lymph flow rate(0.0015811341483735 [l/min])
		fractQ: PBPK_model_human_Ab|Organism|LargeIntestine|Mucosa blood flow fraction(0.75)
		C: PBPK_model_human_Ab|Organism|LargeIntestine|Plasma|CDA1|Concentration(0 [µmol/l])
		HCT: PBPK_model_human_Ab|Organism|Hematocrit(0.47)

Transport: NetMassTransfer_PlasmaToEndosomal
	Source: PBPK_model_human_Ab|Organism|LargeIntestine|Plasma|CDA1
	Target: PBPK_model_human_Ab|Organism|LargeIntestine|Endosome|CDA1
	Formula: f_uptake_vas*(IsSmallMolecule ? 0 : K_uptake)*V_end*C_pls
		f_uptake_vas: PBPK_model_human_Ab|Organism|LargeIntestine|Fraction of endosomal uptake from plasma(1)
		K_uptake: PBPK_model_human_Ab|Organism|LargeIntestine|Rate constant for endosomal uptake(0.294 [1/min])
		C_pls: PBPK_model_human_Ab|Organism|LargeIntestine|Plasma|CDA1|Concentration(0 [µmol/l])
		IsSmallMolecule: PBPK_model_human_Ab|CDA1|Is small molecule(0)
		V_end: PBPK_model_human_Ab|Organism|LargeIntestine|Endosome|Volume(4.49501725481372E-05 [l])

Transport: NetMassTransfer_EndosomalToPlasma_FcRn_Complex
	Source: PBPK_model_human_Ab|Organism|LargeIntestine|Endosome|CDA1-FcRn_Complex
	Target: PBPK_model_human_Ab|Organism|LargeIntestine|Plasma|CDA1-FcRn_Complex
	Formula: f_rec_vas * K_rec * C_IgG_FcRn * V_end
		f_rec_vas: PBPK_model_human_Ab|Organism|LargeIntestine|Fraction recycled to plasma(1)
		K_rec: PBPK_model_human_Ab|Organism|LargeIntestine|Rate constant for recycling from endosomal space(0.0888 [1/min])
		C_IgG_FcRn: PBPK_model_human_Ab|Organism|LargeIntestine|Endosome|CDA1-FcRn_Complex|Concentration(0 [µmol/l])
		V_end: PBPK_model_human_Ab|Organism|LargeIntestine|Endosome|Volume(4.49501725481372E-05 [l])

Transport: MassTransferLymphOrgInt2BloodPool
	Source: PBPK_model_human_Ab|Organism|LargeIntestine|Interstitial|CDA1
	Target: PBPK_model_human_Ab|Organism|VenousBlood|Plasma|CDA1
	Formula: Q_lymph*C_int
		Q_lymph: PBPK_model_human_Ab|Organism|LargeIntestine|Lymph flow rate(0.0015811341483735 [l/min])
		C_int: PBPK_model_human_Ab|Organism|LargeIntestine|Interstitial|CDA1|Concentration(0 [µmol/l])

Transport: PassiveDiffusionPl2Int
	Source: PBPK_model_human_Ab|Organism|LargeIntestine|Plasma|CDA1
	Target: PBPK_model_human_Ab|Organism|LargeIntestine|Interstitial|CDA1
	Formula: fu * P_endothelial * SA * (C_pls - C_int / K_int_pls)
		C_int: PBPK_model_human_Ab|Organism|LargeIntestine|Interstitial|CDA1|Concentration(0 [µmol/l])
		C_pls: PBPK_model_human_Ab|Organism|LargeIntestine|Plasma|CDA1|Concentration(0 [µmol/l])
		fu: PBPK_model_human_Ab|CDA1|Fraction unbound (plasma)(1)
		P_endothelial: PBPK_model_human_Ab|Neighborhoods|LargeIntestine_pls_LargeIntestine_int|CDA1|P (plasma<->interstitial)(0 [dm/min])
		K_int_pls: PBPK_model_human_Ab|Neighborhoods|LargeIntestine_pls_LargeIntestine_int|CDA1|Partition coefficient (interstitial/plasma)(0.96238)
		SA: PBPK_model_human_Ab|Neighborhoods|LargeIntestine_pls_LargeIntestine_int|Surface area (plasma/interstitial)(74.9169542468954 [dm²])

Transport: TwoPoresTransportLink
	Source: PBPK_model_human_Ab|Organism|LargeIntestine|Plasma|CDA1
	Target: PBPK_model_human_Ab|Organism|LargeIntestine|Interstitial|CDA1
	Formula: fu * ((J_iso+alpha_l*Q_lymph)*(1-sigma_l)*C_pl+(P_endothelial_l*SA_pls_int)*(C_pl-C_int/K_int_pls)*Pe_l/(exp(Pe_l)-1) + (-J_iso+(1-alpha_l)*Q_lymph)*(1-sigma_s)*C_pl+(P_endothelial_s*SA_pls_int)*(C_pl-C_int/K_int_pls)*Pe_s/(exp(Pe_s)-1))
		alpha_l: PBPK_model_human_Ab|Organism|LargeIntestine|Flow fraction via large pores(0.05)
		J_iso: PBPK_model_human_Ab|Organism|LargeIntestine|Fluid recirculation flow rate(2.46800420274831E-05 [l/min])
		Q_lymph: PBPK_model_human_Ab|Organism|LargeIntestine|Lymph flow rate(0.0015811341483735 [l/min])
		C_int: PBPK_model_human_Ab|Organism|LargeIntestine|Interstitial|CDA1|Concentration(0 [µmol/l])
		C_pl: PBPK_model_human_Ab|Organism|LargeIntestine|Plasma|CDA1|Concentration(0 [µmol/l])
		fu: PBPK_model_human_Ab|CDA1|Fraction unbound (plasma)(1)
		P_endothelial_l: PBPK_model_human_Ab|Neighborhoods|LargeIntestine_pls_LargeIntestine_int|CDA1|P (large endothelial pores)(6.45029386687872E-07 [dm/min])
		P_endothelial_s: PBPK_model_human_Ab|Neighborhoods|LargeIntestine_pls_LargeIntestine_int|CDA1|P (small endothelial pores)(1E-22 [dm/min])
		K_int_pls: PBPK_model_human_Ab|Neighborhoods|LargeIntestine_pls_LargeIntestine_int|CDA1|Partition coefficient (interstitial/plasma)(0.96238)
		Pe_l: PBPK_model_human_Ab|Neighborhoods|LargeIntestine_pls_LargeIntestine_int|CDA1|Peclet number (large pores)(1.77598794053127)
		Pe_s: PBPK_model_human_Ab|Neighborhoods|LargeIntestine_pls_LargeIntestine_int|CDA1|Peclet number (small pores)(197204680005871)
		sigma_l: PBPK_model_human_Ab|Neighborhoods|LargeIntestine_pls_LargeIntestine_int|CDA1|Reflection coefficient (large pores)(0.172692444072958)
		sigma_s: PBPK_model_human_Ab|Neighborhoods|LargeIntestine_pls_LargeIntestine_int|CDA1|Reflection coefficient (small pores)(0.999)
		SA_pls_int: PBPK_model_human_Ab|Neighborhoods|LargeIntestine_pls_LargeIntestine_int|Surface area (plasma/interstitial)(74.9169542468954 [dm²])

Transport: PassiveDiffusionPl2RBC
	Source: PBPK_model_human_Ab|Organism|LargeIntestine|Plasma|CDA1
	Target: PBPK_model_human_Ab|Organism|LargeIntestine|BloodCells|CDA1
	Formula: SA_bc * fu * (P_pls_rbc * C_pls - P_rbc_pls * C_bc  /K_rbc)
		C_bc: PBPK_model_human_Ab|Organism|LargeIntestine|BloodCells|CDA1|Concentration(0 [µmol/l])
		C_pls: PBPK_model_human_Ab|Organism|LargeIntestine|Plasma|CDA1|Concentration(0 [µmol/l])
		fu: PBPK_model_human_Ab|CDA1|Fraction unbound (plasma)(1)
		P_rbc_pls: PBPK_model_human_Ab|CDA1|P (blood cells->plasma)(0 [dm/min])
		P_pls_rbc: PBPK_model_human_Ab|CDA1|P (plasma->blood cells)(0 [dm/min])
		K_rbc: PBPK_model_human_Ab|CDA1|Partition coefficient (blood cells/plasma)(0.677819142596308)
		SA_bc: PBPK_model_human_Ab|Neighborhoods|LargeIntestine_pls_LargeIntestine_bc|Surface area (blood cells/plasma)(371.38305718982 [dm²])

Transport: MassTransferLINToMucosaPlasma
	Source: PBPK_model_human_Ab|Organism|LargeIntestine|Plasma|CDA1
	Target: PBPK_model_human_Ab|Organism|LargeIntestine|Mucosa|ColonDescendens|Plasma|CDA1
	Formula: MassTransferIntestineToMucosaPlasmaRate
		MassTransferIntestineToMucosaPlasmaRate: PBPK_model_human_Ab|Neighborhoods|LargeIntestine_pls_ColonDescendens_pls|CDA1|Mass transfer rate (intestine to mucosa plasma)(0 [µmol/min])

Transport: MassTransferLINToMucosaPlasma
	Source: PBPK_model_human_Ab|Organism|LargeIntestine|Plasma|CDA1
	Target: PBPK_model_human_Ab|Organism|LargeIntestine|Mucosa|ColonTransversum|Plasma|CDA1
	Formula: MassTransferIntestineToMucosaPlasmaRate
		MassTransferIntestineToMucosaPlasmaRate: PBPK_model_human_Ab|Neighborhoods|LargeIntestine_pls_ColonTransversum_pls|CDA1|Mass transfer rate (intestine to mucosa plasma)(0 [µmol/min])

Transport: MassTransferLINToMucosaPlasma
	Source: PBPK_model_human_Ab|Organism|LargeIntestine|Plasma|CDA1
	Target: PBPK_model_human_Ab|Organism|LargeIntestine|Mucosa|ColonAscendens|Plasma|CDA1
	Formula: MassTransferIntestineToMucosaPlasmaRate
		MassTransferIntestineToMucosaPlasmaRate: PBPK_model_human_Ab|Neighborhoods|LargeIntestine_pls_ColonAscendens_pls|CDA1|Mass transfer rate (intestine to mucosa plasma)(0 [µmol/min])

Transport: MassTransferLINToMucosaBC
	Source: PBPK_model_human_Ab|Organism|LargeIntestine|BloodCells|CDA1
	Target: PBPK_model_human_Ab|Organism|LargeIntestine|Mucosa|Caecum|BloodCells|CDA1
	Formula: MassTransferIntestineToMucosaBCRate
		MassTransferIntestineToMucosaBCRate: PBPK_model_human_Ab|Neighborhoods|LargeIntestine_bc_Caecum_bc|CDA1|Mass transfer rate (intestine to mucosa blood cells)(0 [µmol/min])

Transport: MassTransferLINToMucosaBC
	Source: PBPK_model_human_Ab|Organism|LargeIntestine|BloodCells|CDA1
	Target: PBPK_model_human_Ab|Organism|LargeIntestine|Mucosa|ColonDescendens|BloodCells|CDA1
	Formula: MassTransferIntestineToMucosaBCRate
		MassTransferIntestineToMucosaBCRate: PBPK_model_human_Ab|Neighborhoods|LargeIntestine_bc_ColonDescendens_bc|CDA1|Mass transfer rate (intestine to mucosa blood cells)(0 [µmol/min])

Transport: MassTransferLINToMucosaBC
	Source: PBPK_model_human_Ab|Organism|LargeIntestine|BloodCells|CDA1
	Target: PBPK_model_human_Ab|Organism|LargeIntestine|Mucosa|ColonTransversum|BloodCells|CDA1
	Formula: MassTransferIntestineToMucosaBCRate
		MassTransferIntestineToMucosaBCRate: PBPK_model_human_Ab|Neighborhoods|LargeIntestine_bc_ColonTransversum_bc|CDA1|Mass transfer rate (intestine to mucosa blood cells)(0 [µmol/min])

Transport: MassTransferLINToMucosaBC
	Source: PBPK_model_human_Ab|Organism|LargeIntestine|BloodCells|CDA1
	Target: PBPK_model_human_Ab|Organism|LargeIntestine|Mucosa|ColonAscendens|BloodCells|CDA1
	Formula: MassTransferIntestineToMucosaBCRate
		MassTransferIntestineToMucosaBCRate: PBPK_model_human_Ab|Neighborhoods|LargeIntestine_bc_ColonAscendens_bc|CDA1|Mass transfer rate (intestine to mucosa blood cells)(0 [µmol/min])

Transport: MassTransferLINToMucosaPlasma
	Source: PBPK_model_human_Ab|Organism|LargeIntestine|Plasma|CDA1
	Target: PBPK_model_human_Ab|Organism|LargeIntestine|Mucosa|ColonSigmoid|Plasma|CDA1
	Formula: MassTransferIntestineToMucosaPlasmaRate
		MassTransferIntestineToMucosaPlasmaRate: PBPK_model_human_Ab|Neighborhoods|LargeIntestine_pls_ColonSigmoid_pls|CDA1|Mass transfer rate (intestine to mucosa plasma)(0 [µmol/min])

Transport: MassTransferLINToMucosaPlasma
	Source: PBPK_model_human_Ab|Organism|LargeIntestine|Plasma|CDA1
	Target: PBPK_model_human_Ab|Organism|LargeIntestine|Mucosa|Caecum|Plasma|CDA1
	Formula: MassTransferIntestineToMucosaPlasmaRate
		MassTransferIntestineToMucosaPlasmaRate: PBPK_model_human_Ab|Neighborhoods|LargeIntestine_pls_Caecum_pls|CDA1|Mass transfer rate (intestine to mucosa plasma)(0 [µmol/min])

Transport: MassTransferLINToMucosaBC
	Source: PBPK_model_human_Ab|Organism|LargeIntestine|BloodCells|CDA1
	Target: PBPK_model_human_Ab|Organism|LargeIntestine|Mucosa|Rectum|BloodCells|CDA1
	Formula: MassTransferIntestineToMucosaBCRate
		MassTransferIntestineToMucosaBCRate: PBPK_model_human_Ab|Neighborhoods|LargeIntestine_bc_Rectum_bc|CDA1|Mass transfer rate (intestine to mucosa blood cells)(0 [µmol/min])

Transport: MassTransferLINToMucosaPlasma
	Source: PBPK_model_human_Ab|Organism|LargeIntestine|Plasma|CDA1
	Target: PBPK_model_human_Ab|Organism|LargeIntestine|Mucosa|Rectum|Plasma|CDA1
	Formula: MassTransferIntestineToMucosaPlasmaRate
		MassTransferIntestineToMucosaPlasmaRate: PBPK_model_human_Ab|Neighborhoods|LargeIntestine_pls_Rectum_pls|CDA1|Mass transfer rate (intestine to mucosa plasma)(0 [µmol/min])

Transport: MassTransferLINToMucosaBC
	Source: PBPK_model_human_Ab|Organism|LargeIntestine|BloodCells|CDA1
	Target: PBPK_model_human_Ab|Organism|LargeIntestine|Mucosa|ColonSigmoid|BloodCells|CDA1
	Formula: MassTransferIntestineToMucosaBCRate
		MassTransferIntestineToMucosaBCRate: PBPK_model_human_Ab|Neighborhoods|LargeIntestine_bc_ColonSigmoid_bc|CDA1|Mass transfer rate (intestine to mucosa blood cells)(0 [µmol/min])

Transport: GallbladderEmptying
	Source: PBPK_model_human_Ab|Organism|Gallbladder|CDA1
	Target: PBPK_model_human_Ab|Organism|Lumen|Duodenum|CDA1
	Formula: EHC_Active ? ln(2) / EHC_Halftime * M * EHC_EjectionFraction : 0
		M: PBPK_model_human_Ab|Organism|Gallbladder|CDA1(0 [µmol])
		EHC_EjectionFraction: PBPK_model_human_Ab|Organism|Gallbladder|Gallbladder ejection fraction(0.65)
		EHC_Halftime: PBPK_model_human_Ab|Organism|Gallbladder|Gallbladder ejection half-time(19.7 [min])
		EHC_Active: PBPK_model_human_Ab|Organism|Gallbladder|Gallbladder emptying active(0)

Transport: PassiveDiffusionPl2Int
	Source: PBPK_model_human_Ab|Organism|Liver|Periportal|Plasma|CDA1
	Target: PBPK_model_human_Ab|Organism|Liver|Periportal|Interstitial|CDA1
	Formula: fu * P_endothelial * SA * (C_pls - C_int / K_int_pls)
		C_int: PBPK_model_human_Ab|Organism|Liver|Periportal|Interstitial|CDA1|Concentration(0 [µmol/l])
		C_pls: PBPK_model_human_Ab|Organism|Liver|Periportal|Plasma|CDA1|Concentration(0 [µmol/l])
		fu: PBPK_model_human_Ab|CDA1|Fraction unbound (plasma)(1)
		P_endothelial: PBPK_model_human_Ab|Neighborhoods|Periportal_pls_Periportal_int|CDA1|P (plasma<->interstitial)(0 [dm/min])
		K_int_pls: PBPK_model_human_Ab|Neighborhoods|Periportal_pls_Periportal_int|CDA1|Partition coefficient (interstitial/plasma)(0.96238)
		SA: PBPK_model_human_Ab|Neighborhoods|Periportal_pls_Periportal_int|Surface area (plasma/interstitial)(3838.19602558808 [dm²])

Transport: TwoPoresTransportLink
	Source: PBPK_model_human_Ab|Organism|Liver|Periportal|Plasma|CDA1
	Target: PBPK_model_human_Ab|Organism|Liver|Periportal|Interstitial|CDA1
	Formula: fu * ((J_iso+alpha_l*Q_lymph)*(1-sigma_l)*C_pl+(P_endothelial_l*SA_pls_int)*(C_pl-C_int/K_int_pls)*Pe_l/(exp(Pe_l)-1) + (-J_iso+(1-alpha_l)*Q_lymph)*(1-sigma_s)*C_pl+(P_endothelial_s*SA_pls_int)*(C_pl-C_int/K_int_pls)*Pe_s/(exp(Pe_s)-1))
		alpha_l: PBPK_model_human_Ab|Organism|Liver|Periportal|Flow fraction via large pores(0.8)
		J_iso: PBPK_model_human_Ab|Organism|Liver|Periportal|Fluid recirculation flow rate(7.07876482920826E-05 [l/min])
		Q_lymph: PBPK_model_human_Ab|Organism|Liver|Periportal|Lymph flow rate(0.00449682523507667 [l/min])
		C_int: PBPK_model_human_Ab|Organism|Liver|Periportal|Interstitial|CDA1|Concentration(0 [µmol/l])
		C_pl: PBPK_model_human_Ab|Organism|Liver|Periportal|Plasma|CDA1|Concentration(0 [µmol/l])
		fu: PBPK_model_human_Ab|CDA1|Fraction unbound (plasma)(1)
		P_endothelial_l: PBPK_model_human_Ab|Neighborhoods|Periportal_pls_Periportal_int|CDA1|P (large endothelial pores)(1.64194864611518E-06 [dm/min])
		P_endothelial_s: PBPK_model_human_Ab|Neighborhoods|Periportal_pls_Periportal_int|CDA1|P (small endothelial pores)(1.8023805824505E-07 [dm/min])
		K_int_pls: PBPK_model_human_Ab|Neighborhoods|Periportal_pls_Periportal_int|CDA1|Partition coefficient (interstitial/plasma)(0.96238)
		Pe_l: PBPK_model_human_Ab|Neighborhoods|Periportal_pls_Periportal_int|CDA1|Peclet number (large pores)(0.520953407333685)
		Pe_s: PBPK_model_human_Ab|Neighborhoods|Periportal_pls_Periportal_int|CDA1|Peclet number (small pores)(0.28114689432112)
		sigma_l: PBPK_model_human_Ab|Neighborhoods|Periportal_pls_Periportal_int|CDA1|Reflection coefficient (large pores)(0.104991965143301)
		sigma_s: PBPK_model_human_Ab|Neighborhoods|Periportal_pls_Periportal_int|CDA1|Reflection coefficient (small pores)(0.765267156885655)
		SA_pls_int: PBPK_model_human_Ab|Neighborhoods|Periportal_pls_Periportal_int|Surface area (plasma/interstitial)(3838.19602558808 [dm²])

Transport: NetMassTransfer_PlasmaToEndosomal
	Source: PBPK_model_human_Ab|Organism|Liver|Periportal|Plasma|CDA1
	Target: PBPK_model_human_Ab|Organism|Liver|Periportal|Endosome|CDA1
	Formula: f_uptake_vas*(IsSmallMolecule ? 0 : K_uptake)*V_end*C_pls
		f_uptake_vas: PBPK_model_human_Ab|Organism|Liver|Periportal|Fraction of endosomal uptake from plasma(1)
		K_uptake: PBPK_model_human_Ab|Organism|Liver|Periportal|Rate constant for endosomal uptake(0.294 [1/min])
		C_pls: PBPK_model_human_Ab|Organism|Liver|Periportal|Plasma|CDA1|Concentration(0 [µmol/l])
		IsSmallMolecule: PBPK_model_human_Ab|CDA1|Is small molecule(0)
		V_end: PBPK_model_human_Ab|Organism|Liver|Periportal|Endosome|Volume(0.00230291761535285 [l])

Transport: NetMassTransfer_EndosomalToPlasma_FcRn_Complex
	Source: PBPK_model_human_Ab|Organism|Liver|Periportal|Endosome|CDA1-FcRn_Complex
	Target: PBPK_model_human_Ab|Organism|Liver|Periportal|Plasma|CDA1-FcRn_Complex
	Formula: f_rec_vas * K_rec * C_IgG_FcRn * V_end
		f_rec_vas: PBPK_model_human_Ab|Organism|Liver|Periportal|Fraction recycled to plasma(1)
		K_rec: PBPK_model_human_Ab|Organism|Liver|Periportal|Rate constant for recycling from endosomal space(0.0888 [1/min])
		C_IgG_FcRn: PBPK_model_human_Ab|Organism|Liver|Periportal|Endosome|CDA1-FcRn_Complex|Concentration(0 [µmol/l])
		V_end: PBPK_model_human_Ab|Organism|Liver|Periportal|Endosome|Volume(0.00230291761535285 [l])

Transport: PassiveDiffusionPl2RBC
	Source: PBPK_model_human_Ab|Organism|Liver|Periportal|Plasma|CDA1
	Target: PBPK_model_human_Ab|Organism|Liver|Periportal|BloodCells|CDA1
	Formula: SA_bc * fu * (P_pls_rbc * C_pls - P_rbc_pls * C_bc  /K_rbc)
		C_bc: PBPK_model_human_Ab|Organism|Liver|Periportal|BloodCells|CDA1|Concentration(0 [µmol/l])
		C_pls: PBPK_model_human_Ab|Organism|Liver|Periportal|Plasma|CDA1|Concentration(0 [µmol/l])
		fu: PBPK_model_human_Ab|CDA1|Fraction unbound (plasma)(1)
		P_rbc_pls: PBPK_model_human_Ab|CDA1|P (blood cells->plasma)(0 [dm/min])
		P_pls_rbc: PBPK_model_human_Ab|CDA1|P (plasma->blood cells)(0 [dm/min])
		K_rbc: PBPK_model_human_Ab|CDA1|Partition coefficient (blood cells/plasma)(0.677819142596308)
		SA_bc: PBPK_model_human_Ab|Neighborhoods|Periportal_pls_Periportal_bc|Surface area (blood cells/plasma)(19026.9477504258 [dm²])

Transport: PassiveDiffusionInt2Cell
	Source: PBPK_model_human_Ab|Organism|Liver|Periportal|Interstitial|CDA1
	Target: PBPK_model_human_Ab|Organism|Liver|Periportal|Intracellular|CDA1
	Formula: K_water_int * PA_int_cell * C_int - K_water_cell * PA_cell_int * C_cell
		C_cell: PBPK_model_human_Ab|Organism|Liver|Periportal|Intracellular|CDA1|Concentration(0 [µmol/l])
		C_int: PBPK_model_human_Ab|Organism|Liver|Periportal|Interstitial|CDA1|Concentration(0 [µmol/l])
		PA_int_cell: PBPK_model_human_Ab|Neighborhoods|Periportal_int_Periportal_cell|CDA1|P*SA interstitial -> intracellular(0 [l/min])
		PA_cell_int: PBPK_model_human_Ab|Neighborhoods|Periportal_int_Periportal_cell|CDA1|P*SA intracellular -> interstitial(0 [l/min])
		K_water_int: PBPK_model_human_Ab|Neighborhoods|Periportal_int_Periportal_cell|CDA1|Partition coefficient (interstitial/water)(1.03909058791745)
		K_water_cell: PBPK_model_human_Ab|Neighborhoods|Periportal_int_Periportal_cell|CDA1|Partition coefficient (intracellular/water)(1.28715961852841)

Transport: NetMassTransfer_InterstitialToEndosomal
	Source: PBPK_model_human_Ab|Organism|Liver|Periportal|Interstitial|CDA1
	Target: PBPK_model_human_Ab|Organism|Liver|Periportal|Endosome|CDA1
	Formula: (1-f_uptake_vas)*(IsSmallMolecule ? 0 : K_uptake)*V_end*C_int
		f_uptake_vas: PBPK_model_human_Ab|Organism|Liver|Periportal|Fraction of endosomal uptake from plasma(1)
		K_uptake: PBPK_model_human_Ab|Organism|Liver|Periportal|Rate constant for endosomal uptake(0.294 [1/min])
		C_int: PBPK_model_human_Ab|Organism|Liver|Periportal|Interstitial|CDA1|Concentration(0 [µmol/l])
		IsSmallMolecule: PBPK_model_human_Ab|CDA1|Is small molecule(0)
		V_end: PBPK_model_human_Ab|Organism|Liver|Periportal|Endosome|Volume(0.00230291761535285 [l])

Transport: NetMassTransfer_EndosomalToInterstitial_FcRn_Complex
	Source: PBPK_model_human_Ab|Organism|Liver|Periportal|Endosome|CDA1-FcRn_Complex
	Target: PBPK_model_human_Ab|Organism|Liver|Periportal|Interstitial|CDA1-FcRn_Complex
	Formula: (1-f_rec_vas)*K_rec*C_IgG_FcRn*V_end
		f_rec_vas: PBPK_model_human_Ab|Organism|Liver|Periportal|Fraction recycled to plasma(1)
		K_rec: PBPK_model_human_Ab|Organism|Liver|Periportal|Rate constant for recycling from endosomal space(0.0888 [1/min])
		C_IgG_FcRn: PBPK_model_human_Ab|Organism|Liver|Periportal|Endosome|CDA1-FcRn_Complex|Concentration(0 [µmol/l])
		V_end: PBPK_model_human_Ab|Organism|Liver|Periportal|Endosome|Volume(0.00230291761535285 [l])

Transport: PassiveDiffusionPl2RBC
	Source: PBPK_model_human_Ab|Organism|Liver|Pericentral|Plasma|CDA1
	Target: PBPK_model_human_Ab|Organism|Liver|Pericentral|BloodCells|CDA1
	Formula: SA_bc * fu * (P_pls_rbc * C_pls - P_rbc_pls * C_bc  /K_rbc)
		C_bc: PBPK_model_human_Ab|Organism|Liver|Pericentral|BloodCells|CDA1|Concentration(0 [µmol/l])
		C_pls: PBPK_model_human_Ab|Organism|Liver|Pericentral|Plasma|CDA1|Concentration(0 [µmol/l])
		fu: PBPK_model_human_Ab|CDA1|Fraction unbound (plasma)(1)
		P_rbc_pls: PBPK_model_human_Ab|CDA1|P (blood cells->plasma)(0 [dm/min])
		P_pls_rbc: PBPK_model_human_Ab|CDA1|P (plasma->blood cells)(0 [dm/min])
		K_rbc: PBPK_model_human_Ab|CDA1|Partition coefficient (blood cells/plasma)(0.677819142596308)
		SA_bc: PBPK_model_human_Ab|Neighborhoods|Pericentral_pls_Pericentral_bc|Surface area (blood cells/plasma)(0 [dm²])

Transport: NetMassTransfer_PlasmaToEndosomal
	Source: PBPK_model_human_Ab|Organism|Liver|Pericentral|Plasma|CDA1
	Target: PBPK_model_human_Ab|Organism|Liver|Pericentral|Endosome|CDA1
	Formula: f_uptake_vas*(IsSmallMolecule ? 0 : K_uptake)*V_end*C_pls
		f_uptake_vas: PBPK_model_human_Ab|Organism|Liver|Pericentral|Fraction of endosomal uptake from plasma(1)
		K_uptake: PBPK_model_human_Ab|Organism|Liver|Pericentral|Rate constant for endosomal uptake(0.294 [1/min])
		C_pls: PBPK_model_human_Ab|Organism|Liver|Pericentral|Plasma|CDA1|Concentration(0 [µmol/l])
		IsSmallMolecule: PBPK_model_human_Ab|CDA1|Is small molecule(0)
		V_end: PBPK_model_human_Ab|Organism|Liver|Pericentral|Endosome|Volume(0 [l])

Transport: NetMassTransfer_EndosomalToPlasma_FcRn_Complex
	Source: PBPK_model_human_Ab|Organism|Liver|Pericentral|Endosome|CDA1-FcRn_Complex
	Target: PBPK_model_human_Ab|Organism|Liver|Pericentral|Plasma|CDA1-FcRn_Complex
	Formula: f_rec_vas * K_rec * C_IgG_FcRn * V_end
		f_rec_vas: PBPK_model_human_Ab|Organism|Liver|Pericentral|Fraction recycled to plasma(1)
		K_rec: PBPK_model_human_Ab|Organism|Liver|Pericentral|Rate constant for recycling from endosomal space(0.0888 [1/min])
		C_IgG_FcRn: PBPK_model_human_Ab|Organism|Liver|Pericentral|Endosome|CDA1-FcRn_Complex|Concentration(0 [µmol/l])
		V_end: PBPK_model_human_Ab|Organism|Liver|Pericentral|Endosome|Volume(0 [l])

Transport: PassiveDiffusionInt2Cell
	Source: PBPK_model_human_Ab|Organism|Liver|Pericentral|Interstitial|CDA1
	Target: PBPK_model_human_Ab|Organism|Liver|Pericentral|Intracellular|CDA1
	Formula: K_water_int * PA_int_cell * C_int - K_water_cell * PA_cell_int * C_cell
		C_cell: PBPK_model_human_Ab|Organism|Liver|Pericentral|Intracellular|CDA1|Concentration(0 [µmol/l])
		C_int: PBPK_model_human_Ab|Organism|Liver|Pericentral|Interstitial|CDA1|Concentration(0 [µmol/l])
		PA_int_cell: PBPK_model_human_Ab|Neighborhoods|Pericentral_int_Pericentral_cell|CDA1|P*SA interstitial -> intracellular(0 [l/min])
		PA_cell_int: PBPK_model_human_Ab|Neighborhoods|Pericentral_int_Pericentral_cell|CDA1|P*SA intracellular -> interstitial(0 [l/min])
		K_water_int: PBPK_model_human_Ab|Neighborhoods|Pericentral_int_Pericentral_cell|CDA1|Partition coefficient (interstitial/water)(1.03909058791745)
		K_water_cell: PBPK_model_human_Ab|Neighborhoods|Pericentral_int_Pericentral_cell|CDA1|Partition coefficient (intracellular/water)(1.28715961852841)

Transport: NetMassTransfer_InterstitialToEndosomal
	Source: PBPK_model_human_Ab|Organism|Liver|Pericentral|Interstitial|CDA1
	Target: PBPK_model_human_Ab|Organism|Liver|Pericentral|Endosome|CDA1
	Formula: (1-f_uptake_vas)*(IsSmallMolecule ? 0 : K_uptake)*V_end*C_int
		f_uptake_vas: PBPK_model_human_Ab|Organism|Liver|Pericentral|Fraction of endosomal uptake from plasma(1)
		K_uptake: PBPK_model_human_Ab|Organism|Liver|Pericentral|Rate constant for endosomal uptake(0.294 [1/min])
		C_int: PBPK_model_human_Ab|Organism|Liver|Pericentral|Interstitial|CDA1|Concentration(0 [µmol/l])
		IsSmallMolecule: PBPK_model_human_Ab|CDA1|Is small molecule(0)
		V_end: PBPK_model_human_Ab|Organism|Liver|Pericentral|Endosome|Volume(0 [l])

Transport: NetMassTransfer_EndosomalToInterstitial_FcRn_Complex
	Source: PBPK_model_human_Ab|Organism|Liver|Pericentral|Endosome|CDA1-FcRn_Complex
	Target: PBPK_model_human_Ab|Organism|Liver|Pericentral|Interstitial|CDA1-FcRn_Complex
	Formula: (1-f_rec_vas)*K_rec*C_IgG_FcRn*V_end
		f_rec_vas: PBPK_model_human_Ab|Organism|Liver|Pericentral|Fraction recycled to plasma(1)
		K_rec: PBPK_model_human_Ab|Organism|Liver|Pericentral|Rate constant for recycling from endosomal space(0.0888 [1/min])
		C_IgG_FcRn: PBPK_model_human_Ab|Organism|Liver|Pericentral|Endosome|CDA1-FcRn_Complex|Concentration(0 [µmol/l])
		V_end: PBPK_model_human_Ab|Organism|Liver|Pericentral|Endosome|Volume(0 [l])

Transport: PassiveDiffusionPl2Int
	Source: PBPK_model_human_Ab|Organism|Liver|Pericentral|Plasma|CDA1
	Target: PBPK_model_human_Ab|Organism|Liver|Pericentral|Interstitial|CDA1
	Formula: fu * P_endothelial * SA * (C_pls - C_int / K_int_pls)
		C_int: PBPK_model_human_Ab|Organism|Liver|Pericentral|Interstitial|CDA1|Concentration(0 [µmol/l])
		C_pls: PBPK_model_human_Ab|Organism|Liver|Pericentral|Plasma|CDA1|Concentration(0 [µmol/l])
		fu: PBPK_model_human_Ab|CDA1|Fraction unbound (plasma)(1)
		P_endothelial: PBPK_model_human_Ab|Neighborhoods|Pericentral_pls_Pericentral_int|CDA1|P (plasma<->interstitial)(0 [dm/min])
		K_int_pls: PBPK_model_human_Ab|Neighborhoods|Pericentral_pls_Pericentral_int|CDA1|Partition coefficient (interstitial/plasma)(0.96238)
		SA: PBPK_model_human_Ab|Neighborhoods|Pericentral_pls_Pericentral_int|Surface area (plasma/interstitial)(0 [dm²])

Transport: TwoPoresTransportLink
	Source: PBPK_model_human_Ab|Organism|Liver|Pericentral|Plasma|CDA1
	Target: PBPK_model_human_Ab|Organism|Liver|Pericentral|Interstitial|CDA1
	Formula: fu * ((J_iso+alpha_l*Q_lymph)*(1-sigma_l)*C_pl+(P_endothelial_l*SA_pls_int)*(C_pl-C_int/K_int_pls)*Pe_l/(exp(Pe_l)-1) + (-J_iso+(1-alpha_l)*Q_lymph)*(1-sigma_s)*C_pl+(P_endothelial_s*SA_pls_int)*(C_pl-C_int/K_int_pls)*Pe_s/(exp(Pe_s)-1))
		alpha_l: PBPK_model_human_Ab|Organism|Liver|Pericentral|Flow fraction via large pores(0.8)
		J_iso: PBPK_model_human_Ab|Organism|Liver|Pericentral|Fluid recirculation flow rate(0 [l/min])
		Q_lymph: PBPK_model_human_Ab|Organism|Liver|Pericentral|Lymph flow rate(0 [l/min])
		C_int: PBPK_model_human_Ab|Organism|Liver|Pericentral|Interstitial|CDA1|Concentration(0 [µmol/l])
		C_pl: PBPK_model_human_Ab|Organism|Liver|Pericentral|Plasma|CDA1|Concentration(0 [µmol/l])
		fu: PBPK_model_human_Ab|CDA1|Fraction unbound (plasma)(1)
		P_endothelial_l: PBPK_model_human_Ab|Neighborhoods|Pericentral_pls_Pericentral_int|CDA1|P (large endothelial pores)(1.64194864611518E-06 [dm/min])
		P_endothelial_s: PBPK_model_human_Ab|Neighborhoods|Pericentral_pls_Pericentral_int|CDA1|P (small endothelial pores)(1.8023805824505E-07 [dm/min])
		K_int_pls: PBPK_model_human_Ab|Neighborhoods|Pericentral_pls_Pericentral_int|CDA1|Partition coefficient (interstitial/plasma)(0.96238)
		Pe_l: PBPK_model_human_Ab|Neighborhoods|Pericentral_pls_Pericentral_int|CDA1|Peclet number (large pores)(NaN)
		Pe_s: PBPK_model_human_Ab|Neighborhoods|Pericentral_pls_Pericentral_int|CDA1|Peclet number (small pores)(NaN)
		sigma_l: PBPK_model_human_Ab|Neighborhoods|Pericentral_pls_Pericentral_int|CDA1|Reflection coefficient (large pores)(0.104991965143301)
		sigma_s: PBPK_model_human_Ab|Neighborhoods|Pericentral_pls_Pericentral_int|CDA1|Reflection coefficient (small pores)(0.765267156885655)
		SA_pls_int: PBPK_model_human_Ab|Neighborhoods|Pericentral_pls_Pericentral_int|Surface area (plasma/interstitial)(0 [dm²])

Transport: NetMassTransfer_InterstitialToEndosomal
	Source: PBPK_model_human_Ab|Organism|Lung|Interstitial|CDA1
	Target: PBPK_model_human_Ab|Organism|Lung|Endosome|CDA1
	Formula: (1-f_uptake_vas)*(IsSmallMolecule ? 0 : K_uptake)*V_end*C_int
		f_uptake_vas: PBPK_model_human_Ab|Organism|Lung|Fraction of endosomal uptake from plasma(1)
		K_uptake: PBPK_model_human_Ab|Organism|Lung|Rate constant for endosomal uptake(0.294 [1/min])
		C_int: PBPK_model_human_Ab|Organism|Lung|Interstitial|CDA1|Concentration(0 [µmol/l])
		IsSmallMolecule: PBPK_model_human_Ab|CDA1|Is small molecule(0)
		V_end: PBPK_model_human_Ab|Organism|Lung|Endosome|Volume(0.00401473234706272 [l])

Transport: NetMassTransfer_EndosomalToInterstitial_FcRn_Complex
	Source: PBPK_model_human_Ab|Organism|Lung|Endosome|CDA1-FcRn_Complex
	Target: PBPK_model_human_Ab|Organism|Lung|Interstitial|CDA1-FcRn_Complex
	Formula: (1-f_rec_vas)*K_rec*C_IgG_FcRn*V_end
		f_rec_vas: PBPK_model_human_Ab|Organism|Lung|Fraction recycled to plasma(1)
		K_rec: PBPK_model_human_Ab|Organism|Lung|Rate constant for recycling from endosomal space(0.0888 [1/min])
		C_IgG_FcRn: PBPK_model_human_Ab|Organism|Lung|Endosome|CDA1-FcRn_Complex|Concentration(0 [µmol/l])
		V_end: PBPK_model_human_Ab|Organism|Lung|Endosome|Volume(0.00401473234706272 [l])

Transport: MassTransferLymphOrgInt2BloodPool
	Source: PBPK_model_human_Ab|Organism|Lung|Interstitial|CDA1
	Target: PBPK_model_human_Ab|Organism|VenousBlood|Plasma|CDA1
	Formula: Q_lymph*C_int
		Q_lymph: PBPK_model_human_Ab|Organism|Lung|Lymph flow rate(0.000114900141047345 [l/min])
		C_int: PBPK_model_human_Ab|Organism|Lung|Interstitial|CDA1|Concentration(0 [µmol/l])

Transport: MassTransferOrgPl2BloodPool_Lng
	Source: PBPK_model_human_Ab|Organism|Lung|Plasma|CDA1
	Target: PBPK_model_human_Ab|Organism|ArterialBlood|Plasma|CDA1
	Formula: Q*(1-HCT)*C_pls
		Q: PBPK_model_human_Ab|Organism|Lung|Blood flow rate(6.08968311677683 [l/min])
		C_pls: PBPK_model_human_Ab|Organism|Lung|Plasma|CDA1|Concentration(0 [µmol/l])
		HCT: PBPK_model_human_Ab|Organism|Hematocrit(0.47)

Transport: PassiveDiffusionPl2RBC
	Source: PBPK_model_human_Ab|Organism|Lung|Plasma|CDA1
	Target: PBPK_model_human_Ab|Organism|Lung|BloodCells|CDA1
	Formula: SA_bc * fu * (P_pls_rbc * C_pls - P_rbc_pls * C_bc  /K_rbc)
		C_bc: PBPK_model_human_Ab|Organism|Lung|BloodCells|CDA1|Concentration(0 [µmol/l])
		C_pls: PBPK_model_human_Ab|Organism|Lung|Plasma|CDA1|Concentration(0 [µmol/l])
		fu: PBPK_model_human_Ab|CDA1|Fraction unbound (plasma)(1)
		P_rbc_pls: PBPK_model_human_Ab|CDA1|P (blood cells->plasma)(0 [dm/min])
		P_pls_rbc: PBPK_model_human_Ab|CDA1|P (plasma->blood cells)(0 [dm/min])
		K_rbc: PBPK_model_human_Ab|CDA1|Partition coefficient (blood cells/plasma)(0.677819142596308)
		SA_bc: PBPK_model_human_Ab|Neighborhoods|Lung_pls_Lung_bc|Surface area (blood cells/plasma)(33170.1412548371 [dm²])

Transport: PassiveDiffusionInt2Cell
	Source: PBPK_model_human_Ab|Organism|Lung|Interstitial|CDA1
	Target: PBPK_model_human_Ab|Organism|Lung|Intracellular|CDA1
	Formula: K_water_int * PA_int_cell * C_int - K_water_cell * PA_cell_int * C_cell
		C_cell: PBPK_model_human_Ab|Organism|Lung|Intracellular|CDA1|Concentration(0 [µmol/l])
		C_int: PBPK_model_human_Ab|Organism|Lung|Interstitial|CDA1|Concentration(0 [µmol/l])
		PA_int_cell: PBPK_model_human_Ab|Neighborhoods|Lung_int_Lung_cell|CDA1|P*SA interstitial -> intracellular(0 [l/min])
		PA_cell_int: PBPK_model_human_Ab|Neighborhoods|Lung_int_Lung_cell|CDA1|P*SA intracellular -> interstitial(0 [l/min])
		K_water_int: PBPK_model_human_Ab|Neighborhoods|Lung_int_Lung_cell|CDA1|Partition coefficient (interstitial/water)(1.03909058791745)
		K_water_cell: PBPK_model_human_Ab|Neighborhoods|Lung_int_Lung_cell|CDA1|Partition coefficient (intracellular/water)(1.19511249832262)

Transport: PassiveDiffusionPl2Int
	Source: PBPK_model_human_Ab|Organism|Lung|Plasma|CDA1
	Target: PBPK_model_human_Ab|Organism|Lung|Interstitial|CDA1
	Formula: fu * P_endothelial * SA * (C_pls - C_int / K_int_pls)
		C_int: PBPK_model_human_Ab|Organism|Lung|Interstitial|CDA1|Concentration(0 [µmol/l])
		C_pls: PBPK_model_human_Ab|Organism|Lung|Plasma|CDA1|Concentration(0 [µmol/l])
		fu: PBPK_model_human_Ab|CDA1|Fraction unbound (plasma)(1)
		P_endothelial: PBPK_model_human_Ab|Neighborhoods|Lung_pls_Lung_int|CDA1|P (plasma<->interstitial)(0 [dm/min])
		K_int_pls: PBPK_model_human_Ab|Neighborhoods|Lung_pls_Lung_int|CDA1|Partition coefficient (interstitial/plasma)(0.96238)
		SA: PBPK_model_human_Ab|Neighborhoods|Lung_pls_Lung_int|Surface area (plasma/interstitial)(6691.22057843786 [dm²])

Transport: TwoPoresTransportLink
	Source: PBPK_model_human_Ab|Organism|Lung|Plasma|CDA1
	Target: PBPK_model_human_Ab|Organism|Lung|Interstitial|CDA1
	Formula: fu * ((J_iso+alpha_l*Q_lymph)*(1-sigma_l)*C_pl+(P_endothelial_l*SA_pls_int)*(C_pl-C_int/K_int_pls)*Pe_l/(exp(Pe_l)-1) + (-J_iso+(1-alpha_l)*Q_lymph)*(1-sigma_s)*C_pl+(P_endothelial_s*SA_pls_int)*(C_pl-C_int/K_int_pls)*Pe_s/(exp(Pe_s)-1))
		alpha_l: PBPK_model_human_Ab|Organism|Lung|Flow fraction via large pores(0.05)
		J_iso: PBPK_model_human_Ab|Organism|Lung|Fluid recirculation flow rate(4.76380931227607E-08 [l/min])
		Q_lymph: PBPK_model_human_Ab|Organism|Lung|Lymph flow rate(0.000114900141047345 [l/min])
		C_int: PBPK_model_human_Ab|Organism|Lung|Interstitial|CDA1|Concentration(0 [µmol/l])
		C_pl: PBPK_model_human_Ab|Organism|Lung|Plasma|CDA1|Concentration(0 [µmol/l])
		fu: PBPK_model_human_Ab|CDA1|Fraction unbound (plasma)(1)
		P_endothelial_l: PBPK_model_human_Ab|Neighborhoods|Lung_pls_Lung_int|CDA1|P (large endothelial pores)(1.95521537718166E-08 [dm/min])
		P_endothelial_s: PBPK_model_human_Ab|Neighborhoods|Lung_pls_Lung_int|CDA1|P (small endothelial pores)(1E-22 [dm/min])
		K_int_pls: PBPK_model_human_Ab|Neighborhoods|Lung_pls_Lung_int|CDA1|Partition coefficient (interstitial/plasma)(0.96238)
		Pe_l: PBPK_model_human_Ab|Neighborhoods|Lung_pls_Lung_int|CDA1|Peclet number (large pores)(0.0366305942783084)
		Pe_s: PBPK_model_human_Ab|Neighborhoods|Lung_pls_Lung_int|CDA1|Peclet number (small pores)(163060677230.473)
		sigma_l: PBPK_model_human_Ab|Neighborhoods|Lung_pls_Lung_int|CDA1|Reflection coefficient (large pores)(0.172692444072958)
		sigma_s: PBPK_model_human_Ab|Neighborhoods|Lung_pls_Lung_int|CDA1|Reflection coefficient (small pores)(0.999)
		SA_pls_int: PBPK_model_human_Ab|Neighborhoods|Lung_pls_Lung_int|Surface area (plasma/interstitial)(6691.22057843786 [dm²])

Transport: MassTransferOrgRBC2BloodPool_Lng
	Source: PBPK_model_human_Ab|Organism|Lung|BloodCells|CDA1
	Target: PBPK_model_human_Ab|Organism|ArterialBlood|BloodCells|CDA1
	Formula: Q*HCT*C_bc
		Q: PBPK_model_human_Ab|Organism|Lung|Blood flow rate(6.08968311677683 [l/min])
		C_bc: PBPK_model_human_Ab|Organism|Lung|BloodCells|CDA1|Concentration(0 [µmol/l])
		HCT: PBPK_model_human_Ab|Organism|Hematocrit(0.47)

Transport: EndosomalSpecificClearance_FirstOrder
	Source: PBPK_model_human_Ab|Organism|Lung|Endosome|CDA1
	Target: PBPK_model_human_Ab|Organism|EndosomalClearance|CDA1
	Formula: CLspec*C_end*V_end
		C_end: PBPK_model_human_Ab|Organism|Lung|Endosome|CDA1|Concentration(0 [µmol/l])
		V_end: PBPK_model_human_Ab|Organism|Lung|Endosome|Volume(0.00401473234706272 [l])
		CLspec: PBPK_model_human_Ab|Organism|Specific clearance (endosome)(0.2052 [1/min])

Transport: NetMassTransfer_PlasmaToEndosomal
	Source: PBPK_model_human_Ab|Organism|Lung|Plasma|CDA1
	Target: PBPK_model_human_Ab|Organism|Lung|Endosome|CDA1
	Formula: f_uptake_vas*(IsSmallMolecule ? 0 : K_uptake)*V_end*C_pls
		f_uptake_vas: PBPK_model_human_Ab|Organism|Lung|Fraction of endosomal uptake from plasma(1)
		K_uptake: PBPK_model_human_Ab|Organism|Lung|Rate constant for endosomal uptake(0.294 [1/min])
		C_pls: PBPK_model_human_Ab|Organism|Lung|Plasma|CDA1|Concentration(0 [µmol/l])
		IsSmallMolecule: PBPK_model_human_Ab|CDA1|Is small molecule(0)
		V_end: PBPK_model_human_Ab|Organism|Lung|Endosome|Volume(0.00401473234706272 [l])

Transport: NetMassTransfer_EndosomalToPlasma_FcRn_Complex
	Source: PBPK_model_human_Ab|Organism|Lung|Endosome|CDA1-FcRn_Complex
	Target: PBPK_model_human_Ab|Organism|Lung|Plasma|CDA1-FcRn_Complex
	Formula: f_rec_vas * K_rec * C_IgG_FcRn * V_end
		f_rec_vas: PBPK_model_human_Ab|Organism|Lung|Fraction recycled to plasma(1)
		K_rec: PBPK_model_human_Ab|Organism|Lung|Rate constant for recycling from endosomal space(0.0888 [1/min])
		C_IgG_FcRn: PBPK_model_human_Ab|Organism|Lung|Endosome|CDA1-FcRn_Complex|Concentration(0 [µmol/l])
		V_end: PBPK_model_human_Ab|Organism|Lung|Endosome|Volume(0.00401473234706272 [l])

Transport: EndosomalSpecificClearance_FirstOrder
	Source: PBPK_model_human_Ab|Organism|Muscle|Endosome|CDA1
	Target: PBPK_model_human_Ab|Organism|EndosomalClearance|CDA1
	Formula: CLspec*C_end*V_end
		C_end: PBPK_model_human_Ab|Organism|Muscle|Endosome|CDA1|Concentration(0 [µmol/l])
		V_end: PBPK_model_human_Ab|Organism|Muscle|Endosome|Volume(0.00465123297332342 [l])
		CLspec: PBPK_model_human_Ab|Organism|Specific clearance (endosome)(0.2052 [1/min])

Transport: MassTransferLymphOrgInt2BloodPool
	Source: PBPK_model_human_Ab|Organism|Muscle|Interstitial|CDA1
	Target: PBPK_model_human_Ab|Organism|VenousBlood|Plasma|CDA1
	Formula: Q_lymph*C_int
		Q_lymph: PBPK_model_human_Ab|Organism|Muscle|Lymph flow rate(0.00118884232037053 [l/min])
		C_int: PBPK_model_human_Ab|Organism|Muscle|Interstitial|CDA1|Concentration(0 [µmol/l])

Transport: PassiveDiffusionInt2Cell
	Source: PBPK_model_human_Ab|Organism|Muscle|Interstitial|CDA1
	Target: PBPK_model_human_Ab|Organism|Muscle|Intracellular|CDA1
	Formula: K_water_int * PA_int_cell * C_int - K_water_cell * PA_cell_int * C_cell
		C_cell: PBPK_model_human_Ab|Organism|Muscle|Intracellular|CDA1|Concentration(0 [µmol/l])
		C_int: PBPK_model_human_Ab|Organism|Muscle|Interstitial|CDA1|Concentration(0 [µmol/l])
		PA_int_cell: PBPK_model_human_Ab|Neighborhoods|Muscle_int_Muscle_cell|CDA1|P*SA interstitial -> intracellular(0 [l/min])
		PA_cell_int: PBPK_model_human_Ab|Neighborhoods|Muscle_int_Muscle_cell|CDA1|P*SA intracellular -> interstitial(0 [l/min])
		K_water_int: PBPK_model_human_Ab|Neighborhoods|Muscle_int_Muscle_cell|CDA1|Partition coefficient (interstitial/water)(1.03909058791745)
		K_water_cell: PBPK_model_human_Ab|Neighborhoods|Muscle_int_Muscle_cell|CDA1|Partition coefficient (intracellular/water)(1.19080760296443)

Transport: NetMassTransfer_InterstitialToEndosomal
	Source: PBPK_model_human_Ab|Organism|Muscle|Interstitial|CDA1
	Target: PBPK_model_human_Ab|Organism|Muscle|Endosome|CDA1
	Formula: (1-f_uptake_vas)*(IsSmallMolecule ? 0 : K_uptake)*V_end*C_int
		f_uptake_vas: PBPK_model_human_Ab|Organism|Muscle|Fraction of endosomal uptake from plasma(1)
		K_uptake: PBPK_model_human_Ab|Organism|Muscle|Rate constant for endosomal uptake(0.294 [1/min])
		C_int: PBPK_model_human_Ab|Organism|Muscle|Interstitial|CDA1|Concentration(0 [µmol/l])
		IsSmallMolecule: PBPK_model_human_Ab|CDA1|Is small molecule(0)
		V_end: PBPK_model_human_Ab|Organism|Muscle|Endosome|Volume(0.00465123297332342 [l])

Transport: NetMassTransfer_EndosomalToInterstitial_FcRn_Complex
	Source: PBPK_model_human_Ab|Organism|Muscle|Endosome|CDA1-FcRn_Complex
	Target: PBPK_model_human_Ab|Organism|Muscle|Interstitial|CDA1-FcRn_Complex
	Formula: (1-f_rec_vas)*K_rec*C_IgG_FcRn*V_end
		f_rec_vas: PBPK_model_human_Ab|Organism|Muscle|Fraction recycled to plasma(1)
		K_rec: PBPK_model_human_Ab|Organism|Muscle|Rate constant for recycling from endosomal space(0.0888 [1/min])
		C_IgG_FcRn: PBPK_model_human_Ab|Organism|Muscle|Endosome|CDA1-FcRn_Complex|Concentration(0 [µmol/l])
		V_end: PBPK_model_human_Ab|Organism|Muscle|Endosome|Volume(0.00465123297332342 [l])

Transport: MassTransferOrgRBC2BloodPool
	Source: PBPK_model_human_Ab|Organism|Muscle|BloodCells|CDA1
	Target: PBPK_model_human_Ab|Organism|VenousBlood|BloodCells|CDA1
	Formula: Q*HCT*C_bc
		Q: PBPK_model_human_Ab|Organism|Muscle|Blood flow rate(1.1159695112837 [l/min])
		C_bc: PBPK_model_human_Ab|Organism|Muscle|BloodCells|CDA1|Concentration(0 [µmol/l])
		HCT: PBPK_model_human_Ab|Organism|Hematocrit(0.47)

Transport: MassTransferOrgPl2BloodPool
	Source: PBPK_model_human_Ab|Organism|Muscle|Plasma|CDA1
	Target: PBPK_model_human_Ab|Organism|VenousBlood|Plasma|CDA1
	Formula: (Q*(1-HCT)-Q_lymph)*C_pls
		Q: PBPK_model_human_Ab|Organism|Muscle|Blood flow rate(1.1159695112837 [l/min])
		Q_lymph: PBPK_model_human_Ab|Organism|Muscle|Lymph flow rate(0.00118884232037053 [l/min])
		C_pls: PBPK_model_human_Ab|Organism|Muscle|Plasma|CDA1|Concentration(0 [µmol/l])
		HCT: PBPK_model_human_Ab|Organism|Hematocrit(0.47)

Transport: PassiveDiffusionPl2Int
	Source: PBPK_model_human_Ab|Organism|Muscle|Plasma|CDA1
	Target: PBPK_model_human_Ab|Organism|Muscle|Interstitial|CDA1
	Formula: fu * P_endothelial * SA * (C_pls - C_int / K_int_pls)
		C_int: PBPK_model_human_Ab|Organism|Muscle|Interstitial|CDA1|Concentration(0 [µmol/l])
		C_pls: PBPK_model_human_Ab|Organism|Muscle|Plasma|CDA1|Concentration(0 [µmol/l])
		fu: PBPK_model_human_Ab|CDA1|Fraction unbound (plasma)(1)
		P_endothelial: PBPK_model_human_Ab|Neighborhoods|Muscle_pls_Muscle_int|CDA1|P (plasma<->interstitial)(0 [dm/min])
		K_int_pls: PBPK_model_human_Ab|Neighborhoods|Muscle_pls_Muscle_int|CDA1|Partition coefficient (interstitial/plasma)(0.96238)
		SA: PBPK_model_human_Ab|Neighborhoods|Muscle_pls_Muscle_int|Surface area (plasma/interstitial)(7752.05495553904 [dm²])

Transport: TwoPoresTransportLink
	Source: PBPK_model_human_Ab|Organism|Muscle|Plasma|CDA1
	Target: PBPK_model_human_Ab|Organism|Muscle|Interstitial|CDA1
	Formula: fu * ((J_iso+alpha_l*Q_lymph)*(1-sigma_l)*C_pl+(P_endothelial_l*SA_pls_int)*(C_pl-C_int/K_int_pls)*Pe_l/(exp(Pe_l)-1) + (-J_iso+(1-alpha_l)*Q_lymph)*(1-sigma_s)*C_pl+(P_endothelial_s*SA_pls_int)*(C_pl-C_int/K_int_pls)*Pe_s/(exp(Pe_s)-1))
		alpha_l: PBPK_model_human_Ab|Organism|Muscle|Flow fraction via large pores(0.05)
		J_iso: PBPK_model_human_Ab|Organism|Muscle|Fluid recirculation flow rate(2.2292095155886E-05 [l/min])
		Q_lymph: PBPK_model_human_Ab|Organism|Muscle|Lymph flow rate(0.00118884232037053 [l/min])
		C_int: PBPK_model_human_Ab|Organism|Muscle|Interstitial|CDA1|Concentration(0 [µmol/l])
		C_pl: PBPK_model_human_Ab|Organism|Muscle|Plasma|CDA1|Concentration(0 [µmol/l])
		fu: PBPK_model_human_Ab|CDA1|Fraction unbound (plasma)(1)
		P_endothelial_l: PBPK_model_human_Ab|Neighborhoods|Muscle_pls_Muscle_int|CDA1|P (large endothelial pores)(3.10534206964146E-08 [dm/min])
		P_endothelial_s: PBPK_model_human_Ab|Neighborhoods|Muscle_pls_Muscle_int|CDA1|P (small endothelial pores)(1E-22 [dm/min])
		K_int_pls: PBPK_model_human_Ab|Neighborhoods|Muscle_pls_Muscle_int|CDA1|Partition coefficient (interstitial/plasma)(0.96238)
		Pe_l: PBPK_model_human_Ab|Neighborhoods|Muscle_pls_Muscle_int|CDA1|Peclet number (large pores)(0.280895367290855)
		Pe_s: PBPK_model_human_Ab|Neighborhoods|Muscle_pls_Muscle_int|CDA1|Peclet number (small pores)(1428147911161.36)
		sigma_l: PBPK_model_human_Ab|Neighborhoods|Muscle_pls_Muscle_int|CDA1|Reflection coefficient (large pores)(0.172692444072958)
		sigma_s: PBPK_model_human_Ab|Neighborhoods|Muscle_pls_Muscle_int|CDA1|Reflection coefficient (small pores)(0.999)
		SA_pls_int: PBPK_model_human_Ab|Neighborhoods|Muscle_pls_Muscle_int|Surface area (plasma/interstitial)(7752.05495553904 [dm²])

Transport: NetMassTransfer_PlasmaToEndosomal
	Source: PBPK_model_human_Ab|Organism|Muscle|Plasma|CDA1
	Target: PBPK_model_human_Ab|Organism|Muscle|Endosome|CDA1
	Formula: f_uptake_vas*(IsSmallMolecule ? 0 : K_uptake)*V_end*C_pls
		f_uptake_vas: PBPK_model_human_Ab|Organism|Muscle|Fraction of endosomal uptake from plasma(1)
		K_uptake: PBPK_model_human_Ab|Organism|Muscle|Rate constant for endosomal uptake(0.294 [1/min])
		C_pls: PBPK_model_human_Ab|Organism|Muscle|Plasma|CDA1|Concentration(0 [µmol/l])
		IsSmallMolecule: PBPK_model_human_Ab|CDA1|Is small molecule(0)
		V_end: PBPK_model_human_Ab|Organism|Muscle|Endosome|Volume(0.00465123297332342 [l])

Transport: NetMassTransfer_EndosomalToPlasma_FcRn_Complex
	Source: PBPK_model_human_Ab|Organism|Muscle|Endosome|CDA1-FcRn_Complex
	Target: PBPK_model_human_Ab|Organism|Muscle|Plasma|CDA1-FcRn_Complex
	Formula: f_rec_vas * K_rec * C_IgG_FcRn * V_end
		f_rec_vas: PBPK_model_human_Ab|Organism|Muscle|Fraction recycled to plasma(1)
		K_rec: PBPK_model_human_Ab|Organism|Muscle|Rate constant for recycling from endosomal space(0.0888 [1/min])
		C_IgG_FcRn: PBPK_model_human_Ab|Organism|Muscle|Endosome|CDA1-FcRn_Complex|Concentration(0 [µmol/l])
		V_end: PBPK_model_human_Ab|Organism|Muscle|Endosome|Volume(0.00465123297332342 [l])

Transport: PassiveDiffusionPl2RBC
	Source: PBPK_model_human_Ab|Organism|Muscle|Plasma|CDA1
	Target: PBPK_model_human_Ab|Organism|Muscle|BloodCells|CDA1
	Formula: SA_bc * fu * (P_pls_rbc * C_pls - P_rbc_pls * C_bc  /K_rbc)
		C_bc: PBPK_model_human_Ab|Organism|Muscle|BloodCells|CDA1|Concentration(0 [µmol/l])
		C_pls: PBPK_model_human_Ab|Organism|Muscle|Plasma|CDA1|Concentration(0 [µmol/l])
		fu: PBPK_model_human_Ab|CDA1|Fraction unbound (plasma)(1)
		P_rbc_pls: PBPK_model_human_Ab|CDA1|P (blood cells->plasma)(0 [dm/min])
		P_pls_rbc: PBPK_model_human_Ab|CDA1|P (plasma->blood cells)(0 [dm/min])
		K_rbc: PBPK_model_human_Ab|CDA1|Partition coefficient (blood cells/plasma)(0.677819142596308)
		SA_bc: PBPK_model_human_Ab|Neighborhoods|Muscle_pls_Muscle_bc|Surface area (blood cells/plasma)(38428.976429069 [dm²])

Transport: PassiveDiffusionPl2RBC
	Source: PBPK_model_human_Ab|Organism|Pancreas|Plasma|CDA1
	Target: PBPK_model_human_Ab|Organism|Pancreas|BloodCells|CDA1
	Formula: SA_bc * fu * (P_pls_rbc * C_pls - P_rbc_pls * C_bc  /K_rbc)
		C_bc: PBPK_model_human_Ab|Organism|Pancreas|BloodCells|CDA1|Concentration(0 [µmol/l])
		C_pls: PBPK_model_human_Ab|Organism|Pancreas|Plasma|CDA1|Concentration(0 [µmol/l])
		fu: PBPK_model_human_Ab|CDA1|Fraction unbound (plasma)(1)
		P_rbc_pls: PBPK_model_human_Ab|CDA1|P (blood cells->plasma)(0 [dm/min])
		P_pls_rbc: PBPK_model_human_Ab|CDA1|P (plasma->blood cells)(0 [dm/min])
		K_rbc: PBPK_model_human_Ab|CDA1|Partition coefficient (blood cells/plasma)(0.677819142596308)
		SA_bc: PBPK_model_human_Ab|Neighborhoods|Pancreas_pls_Pancreas_bc|Surface area (blood cells/plasma)(1793.69915056893 [dm²])

Transport: NetMassTransfer_PlasmaToEndosomal
	Source: PBPK_model_human_Ab|Organism|Pancreas|Plasma|CDA1
	Target: PBPK_model_human_Ab|Organism|Pancreas|Endosome|CDA1
	Formula: f_uptake_vas*(IsSmallMolecule ? 0 : K_uptake)*V_end*C_pls
		f_uptake_vas: PBPK_model_human_Ab|Organism|Pancreas|Fraction of endosomal uptake from plasma(1)
		K_uptake: PBPK_model_human_Ab|Organism|Pancreas|Rate constant for endosomal uptake(0.294 [1/min])
		C_pls: PBPK_model_human_Ab|Organism|Pancreas|Plasma|CDA1|Concentration(0 [µmol/l])
		IsSmallMolecule: PBPK_model_human_Ab|CDA1|Is small molecule(0)
		V_end: PBPK_model_human_Ab|Organism|Pancreas|Endosome|Volume(0.000217099527715695 [l])

Transport: NetMassTransfer_EndosomalToPlasma_FcRn_Complex
	Source: PBPK_model_human_Ab|Organism|Pancreas|Endosome|CDA1-FcRn_Complex
	Target: PBPK_model_human_Ab|Organism|Pancreas|Plasma|CDA1-FcRn_Complex
	Formula: f_rec_vas * K_rec * C_IgG_FcRn * V_end
		f_rec_vas: PBPK_model_human_Ab|Organism|Pancreas|Fraction recycled to plasma(1)
		K_rec: PBPK_model_human_Ab|Organism|Pancreas|Rate constant for recycling from endosomal space(0.0888 [1/min])
		C_IgG_FcRn: PBPK_model_human_Ab|Organism|Pancreas|Endosome|CDA1-FcRn_Complex|Concentration(0 [µmol/l])
		V_end: PBPK_model_human_Ab|Organism|Pancreas|Endosome|Volume(0.000217099527715695 [l])

Transport: PassiveDiffusionPl2Int
	Source: PBPK_model_human_Ab|Organism|Pancreas|Plasma|CDA1
	Target: PBPK_model_human_Ab|Organism|Pancreas|Interstitial|CDA1
	Formula: fu * P_endothelial * SA * (C_pls - C_int / K_int_pls)
		C_int: PBPK_model_human_Ab|Organism|Pancreas|Interstitial|CDA1|Concentration(0 [µmol/l])
		C_pls: PBPK_model_human_Ab|Organism|Pancreas|Plasma|CDA1|Concentration(0 [µmol/l])
		fu: PBPK_model_human_Ab|CDA1|Fraction unbound (plasma)(1)
		P_endothelial: PBPK_model_human_Ab|Neighborhoods|Pancreas_pls_Pancreas_int|CDA1|P (plasma<->interstitial)(0 [dm/min])
		K_int_pls: PBPK_model_human_Ab|Neighborhoods|Pancreas_pls_Pancreas_int|CDA1|Partition coefficient (interstitial/plasma)(0.96238)
		SA: PBPK_model_human_Ab|Neighborhoods|Pancreas_pls_Pancreas_int|Surface area (plasma/interstitial)(361.832546192824 [dm²])

Transport: TwoPoresTransportLink
	Source: PBPK_model_human_Ab|Organism|Pancreas|Plasma|CDA1
	Target: PBPK_model_human_Ab|Organism|Pancreas|Interstitial|CDA1
	Formula: fu * ((J_iso+alpha_l*Q_lymph)*(1-sigma_l)*C_pl+(P_endothelial_l*SA_pls_int)*(C_pl-C_int/K_int_pls)*Pe_l/(exp(Pe_l)-1) + (-J_iso+(1-alpha_l)*Q_lymph)*(1-sigma_s)*C_pl+(P_endothelial_s*SA_pls_int)*(C_pl-C_int/K_int_pls)*Pe_s/(exp(Pe_s)-1))
		alpha_l: PBPK_model_human_Ab|Organism|Pancreas|Flow fraction via large pores(0.05)
		J_iso: PBPK_model_human_Ab|Organism|Pancreas|Fluid recirculation flow rate(8.76759089031544E-07 [l/min])
		Q_lymph: PBPK_model_human_Ab|Organism|Pancreas|Lymph flow rate(0.0010456145699991 [l/min])
		C_int: PBPK_model_human_Ab|Organism|Pancreas|Interstitial|CDA1|Concentration(0 [µmol/l])
		C_pl: PBPK_model_human_Ab|Organism|Pancreas|Plasma|CDA1|Concentration(0 [µmol/l])
		fu: PBPK_model_human_Ab|CDA1|Fraction unbound (plasma)(1)
		P_endothelial_l: PBPK_model_human_Ab|Neighborhoods|Pancreas_pls_Pancreas_int|CDA1|P (large endothelial pores)(1.11178913604447E-07 [dm/min])
		P_endothelial_s: PBPK_model_human_Ab|Neighborhoods|Pancreas_pls_Pancreas_int|CDA1|P (small endothelial pores)(1E-22 [dm/min])
		K_int_pls: PBPK_model_human_Ab|Neighborhoods|Pancreas_pls_Pancreas_int|CDA1|Partition coefficient (interstitial/plasma)(0.96238)
		Pe_l: PBPK_model_human_Ab|Neighborhoods|Pancreas_pls_Pancreas_int|CDA1|Peclet number (large pores)(1.09320443024707)
		Pe_s: PBPK_model_human_Ab|Neighborhoods|Pancreas_pls_Pancreas_int|CDA1|Peclet number (small pores)(27428629426862.6)
		sigma_l: PBPK_model_human_Ab|Neighborhoods|Pancreas_pls_Pancreas_int|CDA1|Reflection coefficient (large pores)(0.172692444072958)
		sigma_s: PBPK_model_human_Ab|Neighborhoods|Pancreas_pls_Pancreas_int|CDA1|Reflection coefficient (small pores)(0.999)
		SA_pls_int: PBPK_model_human_Ab|Neighborhoods|Pancreas_pls_Pancreas_int|Surface area (plasma/interstitial)(361.832546192824 [dm²])

Transport: PassiveDiffusionInt2Cell
	Source: PBPK_model_human_Ab|Organism|Pancreas|Interstitial|CDA1
	Target: PBPK_model_human_Ab|Organism|Pancreas|Intracellular|CDA1
	Formula: K_water_int * PA_int_cell * C_int - K_water_cell * PA_cell_int * C_cell
		C_cell: PBPK_model_human_Ab|Organism|Pancreas|Intracellular|CDA1|Concentration(0 [µmol/l])
		C_int: PBPK_model_human_Ab|Organism|Pancreas|Interstitial|CDA1|Concentration(0 [µmol/l])
		PA_int_cell: PBPK_model_human_Ab|Neighborhoods|Pancreas_int_Pancreas_cell|CDA1|P*SA interstitial -> intracellular(0 [l/min])
		PA_cell_int: PBPK_model_human_Ab|Neighborhoods|Pancreas_int_Pancreas_cell|CDA1|P*SA intracellular -> interstitial(0 [l/min])
		K_water_int: PBPK_model_human_Ab|Neighborhoods|Pancreas_int_Pancreas_cell|CDA1|Partition coefficient (interstitial/water)(1.03909058791745)
		K_water_cell: PBPK_model_human_Ab|Neighborhoods|Pancreas_int_Pancreas_cell|CDA1|Partition coefficient (intracellular/water)(1.36774874200018)

Transport: NetMassTransfer_InterstitialToEndosomal
	Source: PBPK_model_human_Ab|Organism|Pancreas|Interstitial|CDA1
	Target: PBPK_model_human_Ab|Organism|Pancreas|Endosome|CDA1
	Formula: (1-f_uptake_vas)*(IsSmallMolecule ? 0 : K_uptake)*V_end*C_int
		f_uptake_vas: PBPK_model_human_Ab|Organism|Pancreas|Fraction of endosomal uptake from plasma(1)
		K_uptake: PBPK_model_human_Ab|Organism|Pancreas|Rate constant for endosomal uptake(0.294 [1/min])
		C_int: PBPK_model_human_Ab|Organism|Pancreas|Interstitial|CDA1|Concentration(0 [µmol/l])
		IsSmallMolecule: PBPK_model_human_Ab|CDA1|Is small molecule(0)
		V_end: PBPK_model_human_Ab|Organism|Pancreas|Endosome|Volume(0.000217099527715695 [l])

Transport: NetMassTransfer_EndosomalToInterstitial_FcRn_Complex
	Source: PBPK_model_human_Ab|Organism|Pancreas|Endosome|CDA1-FcRn_Complex
	Target: PBPK_model_human_Ab|Organism|Pancreas|Interstitial|CDA1-FcRn_Complex
	Formula: (1-f_rec_vas)*K_rec*C_IgG_FcRn*V_end
		f_rec_vas: PBPK_model_human_Ab|Organism|Pancreas|Fraction recycled to plasma(1)
		K_rec: PBPK_model_human_Ab|Organism|Pancreas|Rate constant for recycling from endosomal space(0.0888 [1/min])
		C_IgG_FcRn: PBPK_model_human_Ab|Organism|Pancreas|Endosome|CDA1-FcRn_Complex|Concentration(0 [µmol/l])
		V_end: PBPK_model_human_Ab|Organism|Pancreas|Endosome|Volume(0.000217099527715695 [l])

Transport: EndosomalSpecificClearance_FirstOrder
	Source: PBPK_model_human_Ab|Organism|Pancreas|Endosome|CDA1
	Target: PBPK_model_human_Ab|Organism|EndosomalClearance|CDA1
	Formula: CLspec*C_end*V_end
		C_end: PBPK_model_human_Ab|Organism|Pancreas|Endosome|CDA1|Concentration(0 [µmol/l])
		V_end: PBPK_model_human_Ab|Organism|Pancreas|Endosome|Volume(0.000217099527715695 [l])
		CLspec: PBPK_model_human_Ab|Organism|Specific clearance (endosome)(0.2052 [1/min])

Transport: MassTransferLymphOrgInt2BloodPool
	Source: PBPK_model_human_Ab|Organism|Pancreas|Interstitial|CDA1
	Target: PBPK_model_human_Ab|Organism|VenousBlood|Plasma|CDA1
	Formula: Q_lymph*C_int
		Q_lymph: PBPK_model_human_Ab|Organism|Pancreas|Lymph flow rate(0.0010456145699991 [l/min])
		C_int: PBPK_model_human_Ab|Organism|Pancreas|Interstitial|CDA1|Concentration(0 [µmol/l])

Transport: MassTransferOrgPl2BloodPool_pve
	Source: PBPK_model_human_Ab|Organism|Pancreas|Plasma|CDA1
	Target: PBPK_model_human_Ab|Organism|PortalVein|Plasma|CDA1
	Formula: (Q*(1-HCT)-Q_lymph)*C_pls
		Q: PBPK_model_human_Ab|Organism|Pancreas|Blood flow rate(0.0651108144964877 [l/min])
		Q_lymph: PBPK_model_human_Ab|Organism|Pancreas|Lymph flow rate(0.0010456145699991 [l/min])
		C_pls: PBPK_model_human_Ab|Organism|Pancreas|Plasma|CDA1|Concentration(0 [µmol/l])
		HCT: PBPK_model_human_Ab|Organism|Hematocrit(0.47)

Transport: MassTransferOrgRBC2BloodPool_Pve
	Source: PBPK_model_human_Ab|Organism|Pancreas|BloodCells|CDA1
	Target: PBPK_model_human_Ab|Organism|PortalVein|BloodCells|CDA1
	Formula: Q*HCT*C_bc
		Q: PBPK_model_human_Ab|Organism|Pancreas|Blood flow rate(0.0651108144964877 [l/min])
		C_bc: PBPK_model_human_Ab|Organism|Pancreas|BloodCells|CDA1|Concentration(0 [µmol/l])
		HCT: PBPK_model_human_Ab|Organism|Hematocrit(0.47)

Transport: MassTransferMucosaToPvePlasma
	Source: PBPK_model_human_Ab|Organism|LargeIntestine|Mucosa|Rectum|Plasma|CDA1
	Target: PBPK_model_human_Ab|Organism|PortalVein|Plasma|CDA1
	Formula: MassTransferMucosaToPvePlasmaRate
		MassTransferMucosaToPvePlasmaRate: PBPK_model_human_Ab|Neighborhoods|Rectum_pls_PortalVein_pls|CDA1|Mass transfer rate (mucosa to portal vein plasma)(0 [µmol/min])

Transport: MassTransferMucosaToPveBC
	Source: PBPK_model_human_Ab|Organism|LargeIntestine|Mucosa|Rectum|BloodCells|CDA1
	Target: PBPK_model_human_Ab|Organism|PortalVein|BloodCells|CDA1
	Formula: MassTransferMucosaToPveBCRate
		MassTransferMucosaToPveBCRate: PBPK_model_human_Ab|Neighborhoods|Rectum_bc_PortalVein_bc|CDA1|Mass transfer rate (mucosa to portal vein blood cells)(0 [µmol/min])

Transport: DrugAbsorption_trans
	Source: PBPK_model_human_Ab|Organism|Lumen|Rectum|CDA1
	Target: PBPK_model_human_Ab|Organism|LargeIntestine|Mucosa|Rectum|Intracellular|CDA1
	Formula: DrugAbsorptionLumenToMucosaRate
		DrugAbsorptionLumenToMucosaRate: PBPK_model_human_Ab|Neighborhoods|Lumen_rect_Rectum_cell|CDA1|Drug absorption rate (lumen to mucosa)(0 [µmol/min])

Transport: PassiveDiffusionPl2RBC
	Source: PBPK_model_human_Ab|Organism|PortalVein|Plasma|CDA1
	Target: PBPK_model_human_Ab|Organism|PortalVein|BloodCells|CDA1
	Formula: SA_bc * fu * (P_pls_rbc * C_pls - P_rbc_pls * C_bc  /K_rbc)
		C_bc: PBPK_model_human_Ab|Organism|PortalVein|BloodCells|CDA1|Concentration(0 [µmol/l])
		C_pls: PBPK_model_human_Ab|Organism|PortalVein|Plasma|CDA1|Concentration(0 [µmol/l])
		fu: PBPK_model_human_Ab|CDA1|Fraction unbound (plasma)(1)
		P_rbc_pls: PBPK_model_human_Ab|CDA1|P (blood cells->plasma)(0 [dm/min])
		P_pls_rbc: PBPK_model_human_Ab|CDA1|P (plasma->blood cells)(0 [dm/min])
		K_rbc: PBPK_model_human_Ab|CDA1|Partition coefficient (blood cells/plasma)(0.677819142596308)
		SA_bc: PBPK_model_human_Ab|Neighborhoods|PortalVein_pls_PortalVein_bc|Surface area (blood cells/plasma)(48857.0356599865 [dm²])

Transport: MassTransferOrgPl2BloodPool
	Source: PBPK_model_human_Ab|Organism|Skin|Plasma|CDA1
	Target: PBPK_model_human_Ab|Organism|VenousBlood|Plasma|CDA1
	Formula: (Q*(1-HCT)-Q_lymph)*C_pls
		Q: PBPK_model_human_Ab|Organism|Skin|Blood flow rate(0.325306825387192 [l/min])
		Q_lymph: PBPK_model_human_Ab|Organism|Skin|Lymph flow rate(0.000606892413442345 [l/min])
		C_pls: PBPK_model_human_Ab|Organism|Skin|Plasma|CDA1|Concentration(0 [µmol/l])
		HCT: PBPK_model_human_Ab|Organism|Hematocrit(0.47)

Transport: EndosomalSpecificClearance_FirstOrder
	Source: PBPK_model_human_Ab|Organism|Skin|Endosome|CDA1
	Target: PBPK_model_human_Ab|Organism|EndosomalClearance|CDA1
	Formula: CLspec*C_end*V_end
		C_end: PBPK_model_human_Ab|Organism|Skin|Endosome|CDA1|Concentration(0 [µmol/l])
		V_end: PBPK_model_human_Ab|Organism|Skin|Endosome|Volume(0.000986644876998516 [l])
		CLspec: PBPK_model_human_Ab|Organism|Specific clearance (endosome)(0.2052 [1/min])

Transport: NetMassTransfer_PlasmaToEndosomal
	Source: PBPK_model_human_Ab|Organism|Skin|Plasma|CDA1
	Target: PBPK_model_human_Ab|Organism|Skin|Endosome|CDA1
	Formula: f_uptake_vas*(IsSmallMolecule ? 0 : K_uptake)*V_end*C_pls
		f_uptake_vas: PBPK_model_human_Ab|Organism|Skin|Fraction of endosomal uptake from plasma(1)
		K_uptake: PBPK_model_human_Ab|Organism|Skin|Rate constant for endosomal uptake(0.294 [1/min])
		C_pls: PBPK_model_human_Ab|Organism|Skin|Plasma|CDA1|Concentration(0 [µmol/l])
		IsSmallMolecule: PBPK_model_human_Ab|CDA1|Is small molecule(0)
		V_end: PBPK_model_human_Ab|Organism|Skin|Endosome|Volume(0.000986644876998516 [l])

Transport: NetMassTransfer_EndosomalToPlasma_FcRn_Complex
	Source: PBPK_model_human_Ab|Organism|Skin|Endosome|CDA1-FcRn_Complex
	Target: PBPK_model_human_Ab|Organism|Skin|Plasma|CDA1-FcRn_Complex
	Formula: f_rec_vas * K_rec * C_IgG_FcRn * V_end
		f_rec_vas: PBPK_model_human_Ab|Organism|Skin|Fraction recycled to plasma(1)
		K_rec: PBPK_model_human_Ab|Organism|Skin|Rate constant for recycling from endosomal space(0.0888 [1/min])
		C_IgG_FcRn: PBPK_model_human_Ab|Organism|Skin|Endosome|CDA1-FcRn_Complex|Concentration(0 [µmol/l])
		V_end: PBPK_model_human_Ab|Organism|Skin|Endosome|Volume(0.000986644876998516 [l])

Transport: PassiveDiffusionPl2Int
	Source: PBPK_model_human_Ab|Organism|Skin|Plasma|CDA1
	Target: PBPK_model_human_Ab|Organism|Skin|Interstitial|CDA1
	Formula: fu * P_endothelial * SA * (C_pls - C_int / K_int_pls)
		C_int: PBPK_model_human_Ab|Organism|Skin|Interstitial|CDA1|Concentration(0 [µmol/l])
		C_pls: PBPK_model_human_Ab|Organism|Skin|Plasma|CDA1|Concentration(0 [µmol/l])
		fu: PBPK_model_human_Ab|CDA1|Fraction unbound (plasma)(1)
		P_endothelial: PBPK_model_human_Ab|Neighborhoods|Skin_pls_Skin_int|CDA1|P (plasma<->interstitial)(0 [dm/min])
		K_int_pls: PBPK_model_human_Ab|Neighborhoods|Skin_pls_Skin_int|CDA1|Partition coefficient (interstitial/plasma)(0.96238)
		SA: PBPK_model_human_Ab|Neighborhoods|Skin_pls_Skin_int|Surface area (plasma/interstitial)(1644.40812833086 [dm²])

Transport: TwoPoresTransportLink
	Source: PBPK_model_human_Ab|Organism|Skin|Plasma|CDA1
	Target: PBPK_model_human_Ab|Organism|Skin|Interstitial|CDA1
	Formula: fu * ((J_iso+alpha_l*Q_lymph)*(1-sigma_l)*C_pl+(P_endothelial_l*SA_pls_int)*(C_pl-C_int/K_int_pls)*Pe_l/(exp(Pe_l)-1) + (-J_iso+(1-alpha_l)*Q_lymph)*(1-sigma_s)*C_pl+(P_endothelial_s*SA_pls_int)*(C_pl-C_int/K_int_pls)*Pe_s/(exp(Pe_s)-1))
		alpha_l: PBPK_model_human_Ab|Organism|Skin|Flow fraction via large pores(0.05)
		J_iso: PBPK_model_human_Ab|Organism|Skin|Fluid recirculation flow rate(3.26924996641784E-05 [l/min])
		Q_lymph: PBPK_model_human_Ab|Organism|Skin|Lymph flow rate(0.000606892413442345 [l/min])
		C_int: PBPK_model_human_Ab|Organism|Skin|Interstitial|CDA1|Concentration(0 [µmol/l])
		C_pl: PBPK_model_human_Ab|Organism|Skin|Plasma|CDA1|Concentration(0 [µmol/l])
		fu: PBPK_model_human_Ab|CDA1|Fraction unbound (plasma)(1)
		P_endothelial_l: PBPK_model_human_Ab|Neighborhoods|Skin_pls_Skin_int|CDA1|P (large endothelial pores)(6.71864909427472E-08 [dm/min])
		P_endothelial_s: PBPK_model_human_Ab|Neighborhoods|Skin_pls_Skin_int|CDA1|P (small endothelial pores)(1E-22 [dm/min])
		K_int_pls: PBPK_model_human_Ab|Neighborhoods|Skin_pls_Skin_int|CDA1|Partition coefficient (interstitial/plasma)(0.96238)
		Pe_l: PBPK_model_human_Ab|Neighborhoods|Skin_pls_Skin_int|CDA1|Peclet number (large pores)(0.472032370689744)
		Pe_s: PBPK_model_human_Ab|Neighborhoods|Skin_pls_Skin_int|CDA1|Peclet number (small pores)(3307301172599.32)
		sigma_l: PBPK_model_human_Ab|Neighborhoods|Skin_pls_Skin_int|CDA1|Reflection coefficient (large pores)(0.172692444072958)
		sigma_s: PBPK_model_human_Ab|Neighborhoods|Skin_pls_Skin_int|CDA1|Reflection coefficient (small pores)(0.999)
		SA_pls_int: PBPK_model_human_Ab|Neighborhoods|Skin_pls_Skin_int|Surface area (plasma/interstitial)(1644.40812833086 [dm²])

Transport: MassTransferLymphOrgInt2BloodPool
	Source: PBPK_model_human_Ab|Organism|Skin|Interstitial|CDA1
	Target: PBPK_model_human_Ab|Organism|VenousBlood|Plasma|CDA1
	Formula: Q_lymph*C_int
		Q_lymph: PBPK_model_human_Ab|Organism|Skin|Lymph flow rate(0.000606892413442345 [l/min])
		C_int: PBPK_model_human_Ab|Organism|Skin|Interstitial|CDA1|Concentration(0 [µmol/l])

Transport: MassTransferOrgRBC2BloodPool
	Source: PBPK_model_human_Ab|Organism|Skin|BloodCells|CDA1
	Target: PBPK_model_human_Ab|Organism|VenousBlood|BloodCells|CDA1
	Formula: Q*HCT*C_bc
		Q: PBPK_model_human_Ab|Organism|Skin|Blood flow rate(0.325306825387192 [l/min])
		C_bc: PBPK_model_human_Ab|Organism|Skin|BloodCells|CDA1|Concentration(0 [µmol/l])
		HCT: PBPK_model_human_Ab|Organism|Hematocrit(0.47)

Transport: NetMassTransfer_InterstitialToEndosomal
	Source: PBPK_model_human_Ab|Organism|Skin|Interstitial|CDA1
	Target: PBPK_model_human_Ab|Organism|Skin|Endosome|CDA1
	Formula: (1-f_uptake_vas)*(IsSmallMolecule ? 0 : K_uptake)*V_end*C_int
		f_uptake_vas: PBPK_model_human_Ab|Organism|Skin|Fraction of endosomal uptake from plasma(1)
		K_uptake: PBPK_model_human_Ab|Organism|Skin|Rate constant for endosomal uptake(0.294 [1/min])
		C_int: PBPK_model_human_Ab|Organism|Skin|Interstitial|CDA1|Concentration(0 [µmol/l])
		IsSmallMolecule: PBPK_model_human_Ab|CDA1|Is small molecule(0)
		V_end: PBPK_model_human_Ab|Organism|Skin|Endosome|Volume(0.000986644876998516 [l])

Transport: NetMassTransfer_EndosomalToInterstitial_FcRn_Complex
	Source: PBPK_model_human_Ab|Organism|Skin|Endosome|CDA1-FcRn_Complex
	Target: PBPK_model_human_Ab|Organism|Skin|Interstitial|CDA1-FcRn_Complex
	Formula: (1-f_rec_vas)*K_rec*C_IgG_FcRn*V_end
		f_rec_vas: PBPK_model_human_Ab|Organism|Skin|Fraction recycled to plasma(1)
		K_rec: PBPK_model_human_Ab|Organism|Skin|Rate constant for recycling from endosomal space(0.0888 [1/min])
		C_IgG_FcRn: PBPK_model_human_Ab|Organism|Skin|Endosome|CDA1-FcRn_Complex|Concentration(0 [µmol/l])
		V_end: PBPK_model_human_Ab|Organism|Skin|Endosome|Volume(0.000986644876998516 [l])

Transport: PassiveDiffusionInt2Cell
	Source: PBPK_model_human_Ab|Organism|Skin|Interstitial|CDA1
	Target: PBPK_model_human_Ab|Organism|Skin|Intracellular|CDA1
	Formula: K_water_int * PA_int_cell * C_int - K_water_cell * PA_cell_int * C_cell
		C_cell: PBPK_model_human_Ab|Organism|Skin|Intracellular|CDA1|Concentration(0 [µmol/l])
		C_int: PBPK_model_human_Ab|Organism|Skin|Interstitial|CDA1|Concentration(0 [µmol/l])
		PA_int_cell: PBPK_model_human_Ab|Neighborhoods|Skin_int_Skin_cell|CDA1|P*SA interstitial -> intracellular(0 [l/min])
		PA_cell_int: PBPK_model_human_Ab|Neighborhoods|Skin_int_Skin_cell|CDA1|P*SA intracellular -> interstitial(0 [l/min])
		K_water_int: PBPK_model_human_Ab|Neighborhoods|Skin_int_Skin_cell|CDA1|Partition coefficient (interstitial/water)(1.03909058791745)
		K_water_cell: PBPK_model_human_Ab|Neighborhoods|Skin_int_Skin_cell|CDA1|Partition coefficient (intracellular/water)(1.51789558967143)

Transport: PassiveDiffusionPl2RBC
	Source: PBPK_model_human_Ab|Organism|Skin|Plasma|CDA1
	Target: PBPK_model_human_Ab|Organism|Skin|BloodCells|CDA1
	Formula: SA_bc * fu * (P_pls_rbc * C_pls - P_rbc_pls * C_bc  /K_rbc)
		C_bc: PBPK_model_human_Ab|Organism|Skin|BloodCells|CDA1|Concentration(0 [µmol/l])
		C_pls: PBPK_model_human_Ab|Organism|Skin|Plasma|CDA1|Concentration(0 [µmol/l])
		fu: PBPK_model_human_Ab|CDA1|Fraction unbound (plasma)(1)
		P_rbc_pls: PBPK_model_human_Ab|CDA1|P (blood cells->plasma)(0 [dm/min])
		P_pls_rbc: PBPK_model_human_Ab|CDA1|P (plasma->blood cells)(0 [dm/min])
		K_rbc: PBPK_model_human_Ab|CDA1|Partition coefficient (blood cells/plasma)(0.677819142596308)
		SA_bc: PBPK_model_human_Ab|Neighborhoods|Skin_pls_Skin_bc|Surface area (blood cells/plasma)(8151.76383111721 [dm²])

Transport: NetMassTransfer_InterstitialToEndosomal
	Source: PBPK_model_human_Ab|Organism|Spleen|Interstitial|CDA1
	Target: PBPK_model_human_Ab|Organism|Spleen|Endosome|CDA1
	Formula: (1-f_uptake_vas)*(IsSmallMolecule ? 0 : K_uptake)*V_end*C_int
		f_uptake_vas: PBPK_model_human_Ab|Organism|Spleen|Fraction of endosomal uptake from plasma(1)
		K_uptake: PBPK_model_human_Ab|Organism|Spleen|Rate constant for endosomal uptake(0.294 [1/min])
		C_int: PBPK_model_human_Ab|Organism|Spleen|Interstitial|CDA1|Concentration(0 [µmol/l])
		IsSmallMolecule: PBPK_model_human_Ab|CDA1|Is small molecule(0)
		V_end: PBPK_model_human_Ab|Organism|Spleen|Endosome|Volume(0.0003892258435406 [l])

Transport: NetMassTransfer_EndosomalToInterstitial_FcRn_Complex
	Source: PBPK_model_human_Ab|Organism|Spleen|Endosome|CDA1-FcRn_Complex
	Target: PBPK_model_human_Ab|Organism|Spleen|Interstitial|CDA1-FcRn_Complex
	Formula: (1-f_rec_vas)*K_rec*C_IgG_FcRn*V_end
		f_rec_vas: PBPK_model_human_Ab|Organism|Spleen|Fraction recycled to plasma(1)
		K_rec: PBPK_model_human_Ab|Organism|Spleen|Rate constant for recycling from endosomal space(0.0888 [1/min])
		C_IgG_FcRn: PBPK_model_human_Ab|Organism|Spleen|Endosome|CDA1-FcRn_Complex|Concentration(0 [µmol/l])
		V_end: PBPK_model_human_Ab|Organism|Spleen|Endosome|Volume(0.0003892258435406 [l])

Transport: MassTransferOrgRBC2BloodPool_Pve
	Source: PBPK_model_human_Ab|Organism|Spleen|BloodCells|CDA1
	Target: PBPK_model_human_Ab|Organism|PortalVein|BloodCells|CDA1
	Formula: Q*HCT*C_bc
		Q: PBPK_model_human_Ab|Organism|Spleen|Blood flow rate(0.165772755931134 [l/min])
		C_bc: PBPK_model_human_Ab|Organism|Spleen|BloodCells|CDA1|Concentration(0 [µmol/l])
		HCT: PBPK_model_human_Ab|Organism|Hematocrit(0.47)

Transport: EndosomalSpecificClearance_FirstOrder
	Source: PBPK_model_human_Ab|Organism|Spleen|Endosome|CDA1
	Target: PBPK_model_human_Ab|Organism|EndosomalClearance|CDA1
	Formula: CLspec*C_end*V_end
		C_end: PBPK_model_human_Ab|Organism|Spleen|Endosome|CDA1|Concentration(0 [µmol/l])
		V_end: PBPK_model_human_Ab|Organism|Spleen|Endosome|Volume(0.0003892258435406 [l])
		CLspec: PBPK_model_human_Ab|Organism|Specific clearance (endosome)(0.2052 [1/min])

Transport: PassiveDiffusionInt2Cell
	Source: PBPK_model_human_Ab|Organism|Spleen|Interstitial|CDA1
	Target: PBPK_model_human_Ab|Organism|Spleen|Intracellular|CDA1
	Formula: K_water_int * PA_int_cell * C_int - K_water_cell * PA_cell_int * C_cell
		C_cell: PBPK_model_human_Ab|Organism|Spleen|Intracellular|CDA1|Concentration(0 [µmol/l])
		C_int: PBPK_model_human_Ab|Organism|Spleen|Interstitial|CDA1|Concentration(0 [µmol/l])
		PA_int_cell: PBPK_model_human_Ab|Neighborhoods|Spleen_int_Spleen_cell|CDA1|P*SA interstitial -> intracellular(0 [l/min])
		PA_cell_int: PBPK_model_human_Ab|Neighborhoods|Spleen_int_Spleen_cell|CDA1|P*SA intracellular -> interstitial(0 [l/min])
		K_water_int: PBPK_model_human_Ab|Neighborhoods|Spleen_int_Spleen_cell|CDA1|Partition coefficient (interstitial/water)(1.03909058791745)
		K_water_cell: PBPK_model_human_Ab|Neighborhoods|Spleen_int_Spleen_cell|CDA1|Partition coefficient (intracellular/water)(1.23528605190271)

Transport: MassTransferLymphOrgInt2BloodPool
	Source: PBPK_model_human_Ab|Organism|Spleen|Interstitial|CDA1
	Target: PBPK_model_human_Ab|Organism|VenousBlood|Plasma|CDA1
	Formula: Q_lymph*C_int
		Q_lymph: PBPK_model_human_Ab|Organism|Spleen|Lymph flow rate(0.00174840525680567 [l/min])
		C_int: PBPK_model_human_Ab|Organism|Spleen|Interstitial|CDA1|Concentration(0 [µmol/l])

Transport: MassTransferOrgPl2BloodPool_pve
	Source: PBPK_model_human_Ab|Organism|Spleen|Plasma|CDA1
	Target: PBPK_model_human_Ab|Organism|PortalVein|Plasma|CDA1
	Formula: (Q*(1-HCT)-Q_lymph)*C_pls
		Q: PBPK_model_human_Ab|Organism|Spleen|Blood flow rate(0.165772755931134 [l/min])
		Q_lymph: PBPK_model_human_Ab|Organism|Spleen|Lymph flow rate(0.00174840525680567 [l/min])
		C_pls: PBPK_model_human_Ab|Organism|Spleen|Plasma|CDA1|Concentration(0 [µmol/l])
		HCT: PBPK_model_human_Ab|Organism|Hematocrit(0.47)

Transport: PassiveDiffusionPl2RBC
	Source: PBPK_model_human_Ab|Organism|Spleen|Plasma|CDA1
	Target: PBPK_model_human_Ab|Organism|Spleen|BloodCells|CDA1
	Formula: SA_bc * fu * (P_pls_rbc * C_pls - P_rbc_pls * C_bc  /K_rbc)
		C_bc: PBPK_model_human_Ab|Organism|Spleen|BloodCells|CDA1|Concentration(0 [µmol/l])
		C_pls: PBPK_model_human_Ab|Organism|Spleen|Plasma|CDA1|Concentration(0 [µmol/l])
		fu: PBPK_model_human_Ab|CDA1|Fraction unbound (plasma)(1)
		P_rbc_pls: PBPK_model_human_Ab|CDA1|P (blood cells->plasma)(0 [dm/min])
		P_pls_rbc: PBPK_model_human_Ab|CDA1|P (plasma->blood cells)(0 [dm/min])
		K_rbc: PBPK_model_human_Ab|CDA1|Partition coefficient (blood cells/plasma)(0.677819142596308)
		SA_bc: PBPK_model_human_Ab|Neighborhoods|Spleen_pls_Spleen_bc|Surface area (blood cells/plasma)(3215.82489047386 [dm²])

Transport: NetMassTransfer_PlasmaToEndosomal
	Source: PBPK_model_human_Ab|Organism|Spleen|Plasma|CDA1
	Target: PBPK_model_human_Ab|Organism|Spleen|Endosome|CDA1
	Formula: f_uptake_vas*(IsSmallMolecule ? 0 : K_uptake)*V_end*C_pls
		f_uptake_vas: PBPK_model_human_Ab|Organism|Spleen|Fraction of endosomal uptake from plasma(1)
		K_uptake: PBPK_model_human_Ab|Organism|Spleen|Rate constant for endosomal uptake(0.294 [1/min])
		C_pls: PBPK_model_human_Ab|Organism|Spleen|Plasma|CDA1|Concentration(0 [µmol/l])
		IsSmallMolecule: PBPK_model_human_Ab|CDA1|Is small molecule(0)
		V_end: PBPK_model_human_Ab|Organism|Spleen|Endosome|Volume(0.0003892258435406 [l])

Transport: NetMassTransfer_EndosomalToPlasma_FcRn_Complex
	Source: PBPK_model_human_Ab|Organism|Spleen|Endosome|CDA1-FcRn_Complex
	Target: PBPK_model_human_Ab|Organism|Spleen|Plasma|CDA1-FcRn_Complex
	Formula: f_rec_vas * K_rec * C_IgG_FcRn * V_end
		f_rec_vas: PBPK_model_human_Ab|Organism|Spleen|Fraction recycled to plasma(1)
		K_rec: PBPK_model_human_Ab|Organism|Spleen|Rate constant for recycling from endosomal space(0.0888 [1/min])
		C_IgG_FcRn: PBPK_model_human_Ab|Organism|Spleen|Endosome|CDA1-FcRn_Complex|Concentration(0 [µmol/l])
		V_end: PBPK_model_human_Ab|Organism|Spleen|Endosome|Volume(0.0003892258435406 [l])

Transport: PassiveDiffusionPl2Int
	Source: PBPK_model_human_Ab|Organism|Spleen|Plasma|CDA1
	Target: PBPK_model_human_Ab|Organism|Spleen|Interstitial|CDA1
	Formula: fu * P_endothelial * SA * (C_pls - C_int / K_int_pls)
		C_int: PBPK_model_human_Ab|Organism|Spleen|Interstitial|CDA1|Concentration(0 [µmol/l])
		C_pls: PBPK_model_human_Ab|Organism|Spleen|Plasma|CDA1|Concentration(0 [µmol/l])
		fu: PBPK_model_human_Ab|CDA1|Fraction unbound (plasma)(1)
		P_endothelial: PBPK_model_human_Ab|Neighborhoods|Spleen_pls_Spleen_int|CDA1|P (plasma<->interstitial)(0 [dm/min])
		K_int_pls: PBPK_model_human_Ab|Neighborhoods|Spleen_pls_Spleen_int|CDA1|Partition coefficient (interstitial/plasma)(0.96238)
		SA: PBPK_model_human_Ab|Neighborhoods|Spleen_pls_Spleen_int|Surface area (plasma/interstitial)(648.709739234333 [dm²])

Transport: TwoPoresTransportLink
	Source: PBPK_model_human_Ab|Organism|Spleen|Plasma|CDA1
	Target: PBPK_model_human_Ab|Organism|Spleen|Interstitial|CDA1
	Formula: fu * ((J_iso+alpha_l*Q_lymph)*(1-sigma_l)*C_pl+(P_endothelial_l*SA_pls_int)*(C_pl-C_int/K_int_pls)*Pe_l/(exp(Pe_l)-1) + (-J_iso+(1-alpha_l)*Q_lymph)*(1-sigma_s)*C_pl+(P_endothelial_s*SA_pls_int)*(C_pl-C_int/K_int_pls)*Pe_s/(exp(Pe_s)-1))
		alpha_l: PBPK_model_human_Ab|Organism|Spleen|Flow fraction via large pores(0.8)
		J_iso: PBPK_model_human_Ab|Organism|Spleen|Fluid recirculation flow rate(2.75110022586197E-07 [l/min])
		Q_lymph: PBPK_model_human_Ab|Organism|Spleen|Lymph flow rate(0.00174840525680567 [l/min])
		C_int: PBPK_model_human_Ab|Organism|Spleen|Interstitial|CDA1|Concentration(0 [µmol/l])
		C_pl: PBPK_model_human_Ab|Organism|Spleen|Plasma|CDA1|Concentration(0 [µmol/l])
		fu: PBPK_model_human_Ab|CDA1|Fraction unbound (plasma)(1)
		P_endothelial_l: PBPK_model_human_Ab|Neighborhoods|Spleen_pls_Spleen_int|CDA1|P (large endothelial pores)(1.64194864611518E-06 [dm/min])
		P_endothelial_s: PBPK_model_human_Ab|Neighborhoods|Spleen_pls_Spleen_int|CDA1|P (small endothelial pores)(1.8023805824505E-07 [dm/min])
		K_int_pls: PBPK_model_human_Ab|Neighborhoods|Spleen_pls_Spleen_int|CDA1|Partition coefficient (interstitial/plasma)(0.96238)
		Pe_l: PBPK_model_human_Ab|Neighborhoods|Spleen_pls_Spleen_int|CDA1|Peclet number (large pores)(1.17553197897659)
		Pe_s: PBPK_model_human_Ab|Neighborhoods|Spleen_pls_Spleen_int|CDA1|Peclet number (small pores)(0.701466970346817)
		sigma_l: PBPK_model_human_Ab|Neighborhoods|Spleen_pls_Spleen_int|CDA1|Reflection coefficient (large pores)(0.104991965143301)
		sigma_s: PBPK_model_human_Ab|Neighborhoods|Spleen_pls_Spleen_int|CDA1|Reflection coefficient (small pores)(0.765267156885655)
		SA_pls_int: PBPK_model_human_Ab|Neighborhoods|Spleen_pls_Spleen_int|Surface area (plasma/interstitial)(648.709739234333 [dm²])

Transport: NetMassTransfer_PlasmaToEndosomal_LigandEndo
	Source: PBPK_model_human_Ab|Organism|EndogenousIgG|Plasma|LigandEndo
	Target: PBPK_model_human_Ab|Organism|EndogenousIgG|Endosome|LigandEndo
	Formula: f_uptake_vas * K_uptake * V_end * C_pls
		f_uptake_vas: PBPK_model_human_Ab|Organism|EndogenousIgG|Fraction of endosomal uptake from plasma(1)
		K_uptake: PBPK_model_human_Ab|Organism|EndogenousIgG|Rate constant for endosomal uptake(0.294 [1/min])
		C_pls: PBPK_model_human_Ab|Organism|EndogenousIgG|Plasma|LigandEndo|Concentration(70 [µmol/l])
		V_end: PBPK_model_human_Ab|Organism|EndogenousIgG|Endosome|Volume(0.0179268079205323 [l])

Transport: NetMassTransfer_PlasmaToEndosomal_FcRn
	Source: PBPK_model_human_Ab|Organism|EndogenousIgG|Plasma|FcRn
	Target: PBPK_model_human_Ab|Organism|EndogenousIgG|Endosome|FcRn
	Formula: f_mem_pls * f_uptake_vas * K_uptake * C_pls * V_end
		f_mem_pls: PBPK_model_human_Ab|Organism|EndogenousIgG|f_membrane_pls(92.9824561403509)
		f_uptake_vas: PBPK_model_human_Ab|Organism|EndogenousIgG|Fraction of endosomal uptake from plasma(1)
		K_uptake: PBPK_model_human_Ab|Organism|EndogenousIgG|Rate constant for endosomal uptake(0.294 [1/min])
		C_pls: PBPK_model_human_Ab|Organism|EndogenousIgG|Plasma|FcRn|Concentration(0.737391752667387 [µmol/l])
		V_end: PBPK_model_human_Ab|Organism|EndogenousIgG|Endosome|Volume(0.0179268079205323 [l])

Transport: NetMassTransfer_EndosomalToPlasma_FcRn_Complex
	Source: PBPK_model_human_Ab|Organism|EndogenousIgG|Endosome|LigandEndo_Complex
	Target: PBPK_model_human_Ab|Organism|EndogenousIgG|Plasma|LigandEndo_Complex
	Formula: f_rec_vas * K_rec * C_IgG_FcRn * V_end
		f_rec_vas: PBPK_model_human_Ab|Organism|EndogenousIgG|Fraction recycled to plasma(1)
		K_rec: PBPK_model_human_Ab|Organism|EndogenousIgG|Rate constant for recycling from endosomal space(0.0888 [1/min])
		C_IgG_FcRn: PBPK_model_human_Ab|Organism|EndogenousIgG|Endosome|LigandEndo_Complex|Concentration(227.004075589996 [µmol/l])
		V_end: PBPK_model_human_Ab|Organism|EndogenousIgG|Endosome|Volume(0.0179268079205323 [l])

Transport: NetMassTransfer_InterstitialToEndosomal_LigandEndo
	Source: PBPK_model_human_Ab|Organism|EndogenousIgG|Interstitial|LigandEndo
	Target: PBPK_model_human_Ab|Organism|EndogenousIgG|Endosome|LigandEndo
	Formula: (1-f_uptake_vas) * K_uptake * V_end * C_int
		f_uptake_vas: PBPK_model_human_Ab|Organism|EndogenousIgG|Fraction of endosomal uptake from plasma(1)
		K_uptake: PBPK_model_human_Ab|Organism|EndogenousIgG|Rate constant for endosomal uptake(0.294 [1/min])
		C_int: PBPK_model_human_Ab|Organism|EndogenousIgG|Interstitial|LigandEndo|Concentration(10.4171706807922 [µmol/l])
		V_end: PBPK_model_human_Ab|Organism|EndogenousIgG|Endosome|Volume(0.0179268079205323 [l])

Transport: NetMassTransfer_InterstitialToEndosomal_FcRn
	Source: PBPK_model_human_Ab|Organism|EndogenousIgG|Interstitial|FcRn
	Target: PBPK_model_human_Ab|Organism|EndogenousIgG|Endosome|FcRn
	Formula: f_mem_int * (1-f_uptake_vas) * K_uptake * C_int * V_end
		f_mem_int: PBPK_model_human_Ab|Organism|EndogenousIgG|f_membrane_int(608.420708380725)
		f_uptake_vas: PBPK_model_human_Ab|Organism|EndogenousIgG|Fraction of endosomal uptake from plasma(1)
		K_uptake: PBPK_model_human_Ab|Organism|EndogenousIgG|Rate constant for endosomal uptake(0.294 [1/min])
		C_int: PBPK_model_human_Ab|Organism|EndogenousIgG|Interstitial|FcRn|Concentration(0 [µmol/l])
		V_end: PBPK_model_human_Ab|Organism|EndogenousIgG|Endosome|Volume(0.0179268079205323 [l])

Transport: NetMassTransfer_EndosomalToInterstitial_FcRn_Complex
	Source: PBPK_model_human_Ab|Organism|EndogenousIgG|Endosome|LigandEndo_Complex
	Target: PBPK_model_human_Ab|Organism|EndogenousIgG|Interstitial|LigandEndo_Complex
	Formula: (1-f_rec_vas)*K_rec*C_IgG_FcRn*V_end
		f_rec_vas: PBPK_model_human_Ab|Organism|EndogenousIgG|Fraction recycled to plasma(1)
		K_rec: PBPK_model_human_Ab|Organism|EndogenousIgG|Rate constant for recycling from endosomal space(0.0888 [1/min])
		C_IgG_FcRn: PBPK_model_human_Ab|Organism|EndogenousIgG|Endosome|LigandEndo_Complex|Concentration(227.004075589996 [µmol/l])
		V_end: PBPK_model_human_Ab|Organism|EndogenousIgG|Endosome|Volume(0.0179268079205323 [l])

Transport: IgG_SrcToPlasma
	Source: PBPK_model_human_Ab|Organism|EndogenousIgG|IgG_Source|LigandEndo
	Target: PBPK_model_human_Ab|Organism|EndogenousIgG|Plasma|LigandEndo
	Formula: IgG_kin
		IgG_kin: PBPK_model_human_Ab|Organism|EndogenousIgG|IgG_kin(0.00756579573170419 [µmol/min])

Transport: MassTransferLymphOrgInt2BloodPool_igg
	Source: PBPK_model_human_Ab|Organism|EndogenousIgG|Interstitial|LigandEndo
	Target: PBPK_model_human_Ab|Organism|EndogenousIgG|Plasma|LigandEndo
	Formula: Q_lymph*C_int
		Q_lymph: PBPK_model_human_Ab|Organism|EndogenousIgG|Lymph flow rate(0.0140728079701645 [l/min])
		C_int: PBPK_model_human_Ab|Organism|EndogenousIgG|Interstitial|LigandEndo|Concentration(10.4171706807922 [µmol/l])

Transport: TwoPoresTransportLink_igg
	Source: PBPK_model_human_Ab|Organism|EndogenousIgG|Plasma|LigandEndo
	Target: PBPK_model_human_Ab|Organism|EndogenousIgG|Interstitial|LigandEndo
	Formula: (J_iso+alpha_l*Q_lymph)*(1-sigma_l)*C_pl+(P_endothelial_l*SA_pls_int)*(C_pl-C_int)*Pe_l/(exp(Pe_l)-1) + (-J_iso+(1-alpha_l)*Q_lymph)*(1-sigma_s)*C_pl+(P_endothelial_s*SA_pls_int)*(C_pl-C_int)*Pe_s/(exp(Pe_s)-1)
		alpha_l: PBPK_model_human_Ab|Organism|EndogenousIgG|Flow fraction via large pores(0.05)
		J_iso: PBPK_model_human_Ab|Organism|EndogenousIgG|Fluid recirculation flow rate(0.000246405447880628 [l/min])
		Q_lymph: PBPK_model_human_Ab|Organism|EndogenousIgG|Lymph flow rate(0.0140728079701645 [l/min])
		P_endothelial_l: PBPK_model_human_Ab|Organism|EndogenousIgG|P (large endothelial pores)(6.37361108653678E-08 [dm/min])
		P_endothelial_s: PBPK_model_human_Ab|Organism|EndogenousIgG|P (small endothelial pores)(1E-22 [dm/min])
		Pe_l: PBPK_model_human_Ab|Organism|EndogenousIgG|Peclet number (large pores)(0.416435454772092)
		Pe_s: PBPK_model_human_Ab|Organism|EndogenousIgG|Peclet number (small pores)(4431461283438.54)
		sigma_l: PBPK_model_human_Ab|Organism|EndogenousIgG|Reflection coefficient (large pores)(0.172692444072958)
		sigma_s: PBPK_model_human_Ab|Organism|EndogenousIgG|Reflection coefficient (small pores)(0.999)
		C_int: PBPK_model_human_Ab|Organism|EndogenousIgG|Interstitial|LigandEndo|Concentration(10.4171706807922 [µmol/l])
		C_pl: PBPK_model_human_Ab|Organism|EndogenousIgG|Plasma|LigandEndo|Concentration(70 [µmol/l])
		SA_pls_int: PBPK_model_human_Ab|Neighborhoods|EndogenousIgG_int_EndogenousIgG_pls|Surface area (plasma/interstitial)(29612.719787982 [dm²])

Transport: EndosomalSpecificClearance_FirstOrder
	Source: PBPK_model_human_Ab|Organism|EndogenousIgG|Endosome|LigandEndo
	Target: PBPK_model_human_Ab|Organism|EndogenousIgG|EndosomalClearance|LigandEndo
	Formula: CLspec*C_end*V_end
		C_end: PBPK_model_human_Ab|Organism|EndogenousIgG|Endosome|LigandEndo|Concentration(2.05671582655156 [µmol/l])
		V_end: PBPK_model_human_Ab|Organism|EndogenousIgG|Endosome|Volume(0.0179268079205323 [l])
		CLspec: PBPK_model_human_Ab|Organism|Specific clearance (endosome)(0.2052 [1/min])

Transport: PassiveDiffusionPlsToSaliva
	Source: PBPK_model_human_Ab|Organism|Saliva|SalivaGland|CDA1
	Target: PBPK_model_human_Ab|Organism|Saliva|Saliva|CDA1
	Formula: fu * (C_pls_art - C_slv / K_slv_pls) * Q_slv
		Q_slv: PBPK_model_human_Ab|Organism|Saliva|Saliva flow rate(0.001 [l/min])
		C_pls_art: PBPK_model_human_Ab|Organism|ArterialBlood|Plasma|CDA1|Concentration(0 [µmol/l])
		C_slv: PBPK_model_human_Ab|Organism|Saliva|Saliva|CDA1|Concentration(0 [µmol/l])
		fu: PBPK_model_human_Ab|CDA1|Fraction unbound (plasma)(1)
		K_slv_pls: PBPK_model_human_Ab|Neighborhoods|Saliva_slv_Saliva_slv|CDA1|Partition coefficient (intracellular/plasma)(1)

Transport: EndosomalSpecificClearance_FirstOrder
	Source: PBPK_model_human_Ab|Organism|SmallIntestine|Mucosa|Duodenum|Endosome|CDA1
	Target: PBPK_model_human_Ab|Organism|EndosomalClearance|CDA1
	Formula: CLspec*C_end*V_end
		C_end: PBPK_model_human_Ab|Organism|SmallIntestine|Mucosa|Duodenum|Endosome|CDA1|Concentration(0 [µmol/l])
		V_end: PBPK_model_human_Ab|Organism|SmallIntestine|Mucosa|Duodenum|Endosome|Volume(1.21431096502194E-05 [l])
		CLspec: PBPK_model_human_Ab|Organism|Specific clearance (endosome)(0.2052 [1/min])

Transport: NetMassTransfer_InterstitialToEndosomal
	Source: PBPK_model_human_Ab|Organism|SmallIntestine|Mucosa|Duodenum|Interstitial|CDA1
	Target: PBPK_model_human_Ab|Organism|SmallIntestine|Mucosa|Duodenum|Endosome|CDA1
	Formula: (1-f_uptake_vas)*(IsSmallMolecule ? 0 : K_uptake)*V_end*C_int
		f_uptake_vas: PBPK_model_human_Ab|Organism|SmallIntestine|Mucosa|Duodenum|Fraction of endosomal uptake from plasma(1)
		K_uptake: PBPK_model_human_Ab|Organism|SmallIntestine|Mucosa|Duodenum|Rate constant for endosomal uptake(0.294 [1/min])
		C_int: PBPK_model_human_Ab|Organism|SmallIntestine|Mucosa|Duodenum|Interstitial|CDA1|Concentration(0 [µmol/l])
		IsSmallMolecule: PBPK_model_human_Ab|CDA1|Is small molecule(0)
		V_end: PBPK_model_human_Ab|Organism|SmallIntestine|Mucosa|Duodenum|Endosome|Volume(1.21431096502194E-05 [l])

Transport: NetMassTransfer_EndosomalToInterstitial_FcRn_Complex
	Source: PBPK_model_human_Ab|Organism|SmallIntestine|Mucosa|Duodenum|Endosome|CDA1-FcRn_Complex
	Target: PBPK_model_human_Ab|Organism|SmallIntestine|Mucosa|Duodenum|Interstitial|CDA1-FcRn_Complex
	Formula: (1-f_rec_vas)*K_rec*C_IgG_FcRn*V_end
		f_rec_vas: PBPK_model_human_Ab|Organism|SmallIntestine|Mucosa|Duodenum|Fraction recycled to plasma(1)
		K_rec: PBPK_model_human_Ab|Organism|SmallIntestine|Mucosa|Duodenum|Rate constant for recycling from endosomal space(0.0888 [1/min])
		C_IgG_FcRn: PBPK_model_human_Ab|Organism|SmallIntestine|Mucosa|Duodenum|Endosome|CDA1-FcRn_Complex|Concentration(0 [µmol/l])
		V_end: PBPK_model_human_Ab|Organism|SmallIntestine|Mucosa|Duodenum|Endosome|Volume(1.21431096502194E-05 [l])

Transport: PassiveDiffusionInt2Cell
	Source: PBPK_model_human_Ab|Organism|SmallIntestine|Mucosa|Duodenum|Interstitial|CDA1
	Target: PBPK_model_human_Ab|Organism|SmallIntestine|Mucosa|Duodenum|Intracellular|CDA1
	Formula: K_water_int * PA_int_cell * C_int - K_water_cell * PA_cell_int * C_cell
		C_cell: PBPK_model_human_Ab|Organism|SmallIntestine|Mucosa|Duodenum|Intracellular|CDA1|Concentration(0 [µmol/l])
		C_int: PBPK_model_human_Ab|Organism|SmallIntestine|Mucosa|Duodenum|Interstitial|CDA1|Concentration(0 [µmol/l])
		PA_int_cell: PBPK_model_human_Ab|Neighborhoods|Duodenum_int_Duodenum_cell|CDA1|P*SA interstitial -> intracellular(0 [l/min])
		PA_cell_int: PBPK_model_human_Ab|Neighborhoods|Duodenum_int_Duodenum_cell|CDA1|P*SA intracellular -> interstitial(0 [l/min])
		K_water_int: PBPK_model_human_Ab|Neighborhoods|Duodenum_int_Duodenum_cell|CDA1|Partition coefficient (interstitial/water)(1.03909058791745)
		K_water_cell: PBPK_model_human_Ab|Neighborhoods|Duodenum_int_Duodenum_cell|CDA1|Partition coefficient (intracellular/water)(1.2300089372015)

Transport: PassiveDiffusionPl2RBC
	Source: PBPK_model_human_Ab|Organism|SmallIntestine|Mucosa|Duodenum|Plasma|CDA1
	Target: PBPK_model_human_Ab|Organism|SmallIntestine|Mucosa|Duodenum|BloodCells|CDA1
	Formula: SA_bc * fu * (P_pls_rbc * C_pls - P_rbc_pls * C_bc  /K_rbc)
		C_bc: PBPK_model_human_Ab|Organism|SmallIntestine|Mucosa|Duodenum|BloodCells|CDA1|Concentration(0 [µmol/l])
		C_pls: PBPK_model_human_Ab|Organism|SmallIntestine|Mucosa|Duodenum|Plasma|CDA1|Concentration(0 [µmol/l])
		fu: PBPK_model_human_Ab|CDA1|Fraction unbound (plasma)(1)
		P_rbc_pls: PBPK_model_human_Ab|CDA1|P (blood cells->plasma)(0 [dm/min])
		P_pls_rbc: PBPK_model_human_Ab|CDA1|P (plasma->blood cells)(0 [dm/min])
		K_rbc: PBPK_model_human_Ab|CDA1|Partition coefficient (blood cells/plasma)(0.677819142596308)
		SA_bc: PBPK_model_human_Ab|Neighborhoods|Duodenum_pls_Duodenum_bc|Surface area (blood cells/plasma)(100.327650152181 [dm²])

Transport: NetMassTransfer_PlasmaToEndosomal
	Source: PBPK_model_human_Ab|Organism|SmallIntestine|Mucosa|Duodenum|Plasma|CDA1
	Target: PBPK_model_human_Ab|Organism|SmallIntestine|Mucosa|Duodenum|Endosome|CDA1
	Formula: f_uptake_vas*(IsSmallMolecule ? 0 : K_uptake)*V_end*C_pls
		f_uptake_vas: PBPK_model_human_Ab|Organism|SmallIntestine|Mucosa|Duodenum|Fraction of endosomal uptake from plasma(1)
		K_uptake: PBPK_model_human_Ab|Organism|SmallIntestine|Mucosa|Duodenum|Rate constant for endosomal uptake(0.294 [1/min])
		C_pls: PBPK_model_human_Ab|Organism|SmallIntestine|Mucosa|Duodenum|Plasma|CDA1|Concentration(0 [µmol/l])
		IsSmallMolecule: PBPK_model_human_Ab|CDA1|Is small molecule(0)
		V_end: PBPK_model_human_Ab|Organism|SmallIntestine|Mucosa|Duodenum|Endosome|Volume(1.21431096502194E-05 [l])

Transport: NetMassTransfer_EndosomalToPlasma_FcRn_Complex
	Source: PBPK_model_human_Ab|Organism|SmallIntestine|Mucosa|Duodenum|Endosome|CDA1-FcRn_Complex
	Target: PBPK_model_human_Ab|Organism|SmallIntestine|Mucosa|Duodenum|Plasma|CDA1-FcRn_Complex
	Formula: f_rec_vas * K_rec * C_IgG_FcRn * V_end
		f_rec_vas: PBPK_model_human_Ab|Organism|SmallIntestine|Mucosa|Duodenum|Fraction recycled to plasma(1)
		K_rec: PBPK_model_human_Ab|Organism|SmallIntestine|Mucosa|Duodenum|Rate constant for recycling from endosomal space(0.0888 [1/min])
		C_IgG_FcRn: PBPK_model_human_Ab|Organism|SmallIntestine|Mucosa|Duodenum|Endosome|CDA1-FcRn_Complex|Concentration(0 [µmol/l])
		V_end: PBPK_model_human_Ab|Organism|SmallIntestine|Mucosa|Duodenum|Endosome|Volume(1.21431096502194E-05 [l])

Transport: PassiveDiffusionPl2Int
	Source: PBPK_model_human_Ab|Organism|SmallIntestine|Mucosa|Duodenum|Plasma|CDA1
	Target: PBPK_model_human_Ab|Organism|SmallIntestine|Mucosa|Duodenum|Interstitial|CDA1
	Formula: fu * P_endothelial * SA * (C_pls - C_int / K_int_pls)
		C_int: PBPK_model_human_Ab|Organism|SmallIntestine|Mucosa|Duodenum|Interstitial|CDA1|Concentration(0 [µmol/l])
		C_pls: PBPK_model_human_Ab|Organism|SmallIntestine|Mucosa|Duodenum|Plasma|CDA1|Concentration(0 [µmol/l])
		fu: PBPK_model_human_Ab|CDA1|Fraction unbound (plasma)(1)
		P_endothelial: PBPK_model_human_Ab|Neighborhoods|Duodenum_pls_Duodenum_int|CDA1|P (plasma<->interstitial)(0 [dm/min])
		K_int_pls: PBPK_model_human_Ab|Neighborhoods|Duodenum_pls_Duodenum_int|CDA1|Partition coefficient (interstitial/plasma)(0.96238)
		SA: PBPK_model_human_Ab|Neighborhoods|Duodenum_pls_Duodenum_int|Surface area (plasma/interstitial)(20.238516083699 [dm²])

Transport: TwoPoresTransportLink
	Source: PBPK_model_human_Ab|Organism|SmallIntestine|Mucosa|Duodenum|Plasma|CDA1
	Target: PBPK_model_human_Ab|Organism|SmallIntestine|Mucosa|Duodenum|Interstitial|CDA1
	Formula: fu * ((J_iso+alpha_l*Q_lymph)*(1-sigma_l)*C_pl+(P_endothelial_l*SA_pls_int)*(C_pl-C_int/K_int_pls)*Pe_l/(exp(Pe_l)-1) + (-J_iso+(1-alpha_l)*Q_lymph)*(1-sigma_s)*C_pl+(P_endothelial_s*SA_pls_int)*(C_pl-C_int/K_int_pls)*Pe_s/(exp(Pe_s)-1))
		alpha_l: PBPK_model_human_Ab|Organism|SmallIntestine|Mucosa|Duodenum|Flow fraction via large pores(0.05)
		J_iso: PBPK_model_human_Ab|Organism|SmallIntestine|Mucosa|Duodenum|Fluid recirculation flow rate(2.59292246187488E-07 [l/min])
		Q_lymph: PBPK_model_human_Ab|Organism|SmallIntestine|Mucosa|Duodenum|Lymph flow rate(1.52029975265403E-05 [l/min])
		C_int: PBPK_model_human_Ab|Organism|SmallIntestine|Mucosa|Duodenum|Interstitial|CDA1|Concentration(0 [µmol/l])
		C_pl: PBPK_model_human_Ab|Organism|SmallIntestine|Mucosa|Duodenum|Plasma|CDA1|Concentration(0 [µmol/l])
		fu: PBPK_model_human_Ab|CDA1|Fraction unbound (plasma)(1)
		P_endothelial_l: PBPK_model_human_Ab|Neighborhoods|Duodenum_pls_Duodenum_int|CDA1|P (large endothelial pores)(5.30975156352275E-07 [dm/min])
		P_endothelial_s: PBPK_model_human_Ab|Neighborhoods|Duodenum_pls_Duodenum_int|CDA1|P (small endothelial pores)(1E-22 [dm/min])
		K_int_pls: PBPK_model_human_Ab|Neighborhoods|Duodenum_pls_Duodenum_int|CDA1|Partition coefficient (interstitial/plasma)(0.96238)
		Pe_l: PBPK_model_human_Ab|Neighborhoods|Duodenum_pls_Duodenum_int|CDA1|Peclet number (large pores)(0.0784831991258472)
		Pe_s: PBPK_model_human_Ab|Neighborhoods|Duodenum_pls_Duodenum_int|CDA1|Peclet number (small pores)(7008199289596.06)
		sigma_l: PBPK_model_human_Ab|Neighborhoods|Duodenum_pls_Duodenum_int|CDA1|Reflection coefficient (large pores)(0.172692444072958)
		sigma_s: PBPK_model_human_Ab|Neighborhoods|Duodenum_pls_Duodenum_int|CDA1|Reflection coefficient (small pores)(0.999)
		SA_pls_int: PBPK_model_human_Ab|Neighborhoods|Duodenum_pls_Duodenum_int|Surface area (plasma/interstitial)(20.238516083699 [dm²])

Transport: EndosomalSpecificClearance_FirstOrder
	Source: PBPK_model_human_Ab|Organism|SmallIntestine|Mucosa|UpperJejunum|Endosome|CDA1
	Target: PBPK_model_human_Ab|Organism|EndosomalClearance|CDA1
	Formula: CLspec*C_end*V_end
		C_end: PBPK_model_human_Ab|Organism|SmallIntestine|Mucosa|UpperJejunum|Endosome|CDA1|Concentration(0 [µmol/l])
		V_end: PBPK_model_human_Ab|Organism|SmallIntestine|Mucosa|UpperJejunum|Endosome|Volume(3.47544172747659E-05 [l])
		CLspec: PBPK_model_human_Ab|Organism|Specific clearance (endosome)(0.2052 [1/min])

Transport: PassiveDiffusionPl2Int
	Source: PBPK_model_human_Ab|Organism|SmallIntestine|Mucosa|UpperJejunum|Plasma|CDA1
	Target: PBPK_model_human_Ab|Organism|SmallIntestine|Mucosa|UpperJejunum|Interstitial|CDA1
	Formula: fu * P_endothelial * SA * (C_pls - C_int / K_int_pls)
		C_int: PBPK_model_human_Ab|Organism|SmallIntestine|Mucosa|UpperJejunum|Interstitial|CDA1|Concentration(0 [µmol/l])
		C_pls: PBPK_model_human_Ab|Organism|SmallIntestine|Mucosa|UpperJejunum|Plasma|CDA1|Concentration(0 [µmol/l])
		fu: PBPK_model_human_Ab|CDA1|Fraction unbound (plasma)(1)
		P_endothelial: PBPK_model_human_Ab|Neighborhoods|UpperJejunum_pls_UpperJejunum_int|CDA1|P (plasma<->interstitial)(0 [dm/min])
		K_int_pls: PBPK_model_human_Ab|Neighborhoods|UpperJejunum_pls_UpperJejunum_int|CDA1|Partition coefficient (interstitial/plasma)(0.96238)
		SA: PBPK_model_human_Ab|Neighborhoods|UpperJejunum_pls_UpperJejunum_int|Surface area (plasma/interstitial)(57.9240287912764 [dm²])

Transport: TwoPoresTransportLink
	Source: PBPK_model_human_Ab|Organism|SmallIntestine|Mucosa|UpperJejunum|Plasma|CDA1
	Target: PBPK_model_human_Ab|Organism|SmallIntestine|Mucosa|UpperJejunum|Interstitial|CDA1
	Formula: fu * ((J_iso+alpha_l*Q_lymph)*(1-sigma_l)*C_pl+(P_endothelial_l*SA_pls_int)*(C_pl-C_int/K_int_pls)*Pe_l/(exp(Pe_l)-1) + (-J_iso+(1-alpha_l)*Q_lymph)*(1-sigma_s)*C_pl+(P_endothelial_s*SA_pls_int)*(C_pl-C_int/K_int_pls)*Pe_s/(exp(Pe_s)-1))
		alpha_l: PBPK_model_human_Ab|Organism|SmallIntestine|Mucosa|UpperJejunum|Flow fraction via large pores(0.05)
		J_iso: PBPK_model_human_Ab|Organism|SmallIntestine|Mucosa|UpperJejunum|Fluid recirculation flow rate(7.42112290812464E-07 [l/min])
		Q_lymph: PBPK_model_human_Ab|Organism|SmallIntestine|Mucosa|UpperJejunum|Lymph flow rate(4.35120274035463E-05 [l/min])
		C_int: PBPK_model_human_Ab|Organism|SmallIntestine|Mucosa|UpperJejunum|Interstitial|CDA1|Concentration(0 [µmol/l])
		C_pl: PBPK_model_human_Ab|Organism|SmallIntestine|Mucosa|UpperJejunum|Plasma|CDA1|Concentration(0 [µmol/l])
		fu: PBPK_model_human_Ab|CDA1|Fraction unbound (plasma)(1)
		P_endothelial_l: PBPK_model_human_Ab|Neighborhoods|UpperJejunum_pls_UpperJejunum_int|CDA1|P (large endothelial pores)(5.30975156352275E-07 [dm/min])
		P_endothelial_s: PBPK_model_human_Ab|Neighborhoods|UpperJejunum_pls_UpperJejunum_int|CDA1|P (small endothelial pores)(1E-22 [dm/min])
		K_int_pls: PBPK_model_human_Ab|Neighborhoods|UpperJejunum_pls_UpperJejunum_int|CDA1|Partition coefficient (interstitial/plasma)(0.96238)
		Pe_l: PBPK_model_human_Ab|Neighborhoods|UpperJejunum_pls_UpperJejunum_int|CDA1|Peclet number (large pores)(0.0784831991258473)
		Pe_s: PBPK_model_human_Ab|Neighborhoods|UpperJejunum_pls_UpperJejunum_int|CDA1|Peclet number (small pores)(7008199289596.06)
		sigma_l: PBPK_model_human_Ab|Neighborhoods|UpperJejunum_pls_UpperJejunum_int|CDA1|Reflection coefficient (large pores)(0.172692444072958)
		sigma_s: PBPK_model_human_Ab|Neighborhoods|UpperJejunum_pls_UpperJejunum_int|CDA1|Reflection coefficient (small pores)(0.999)
		SA_pls_int: PBPK_model_human_Ab|Neighborhoods|UpperJejunum_pls_UpperJejunum_int|Surface area (plasma/interstitial)(57.9240287912764 [dm²])

Transport: NetMassTransfer_PlasmaToEndosomal
	Source: PBPK_model_human_Ab|Organism|SmallIntestine|Mucosa|UpperJejunum|Plasma|CDA1
	Target: PBPK_model_human_Ab|Organism|SmallIntestine|Mucosa|UpperJejunum|Endosome|CDA1
	Formula: f_uptake_vas*(IsSmallMolecule ? 0 : K_uptake)*V_end*C_pls
		f_uptake_vas: PBPK_model_human_Ab|Organism|SmallIntestine|Mucosa|UpperJejunum|Fraction of endosomal uptake from plasma(1)
		K_uptake: PBPK_model_human_Ab|Organism|SmallIntestine|Mucosa|UpperJejunum|Rate constant for endosomal uptake(0.294 [1/min])
		C_pls: PBPK_model_human_Ab|Organism|SmallIntestine|Mucosa|UpperJejunum|Plasma|CDA1|Concentration(0 [µmol/l])
		IsSmallMolecule: PBPK_model_human_Ab|CDA1|Is small molecule(0)
		V_end: PBPK_model_human_Ab|Organism|SmallIntestine|Mucosa|UpperJejunum|Endosome|Volume(3.47544172747659E-05 [l])

Transport: NetMassTransfer_EndosomalToPlasma_FcRn_Complex
	Source: PBPK_model_human_Ab|Organism|SmallIntestine|Mucosa|UpperJejunum|Endosome|CDA1-FcRn_Complex
	Target: PBPK_model_human_Ab|Organism|SmallIntestine|Mucosa|UpperJejunum|Plasma|CDA1-FcRn_Complex
	Formula: f_rec_vas * K_rec * C_IgG_FcRn * V_end
		f_rec_vas: PBPK_model_human_Ab|Organism|SmallIntestine|Mucosa|UpperJejunum|Fraction recycled to plasma(1)
		K_rec: PBPK_model_human_Ab|Organism|SmallIntestine|Mucosa|UpperJejunum|Rate constant for recycling from endosomal space(0.0888 [1/min])
		C_IgG_FcRn: PBPK_model_human_Ab|Organism|SmallIntestine|Mucosa|UpperJejunum|Endosome|CDA1-FcRn_Complex|Concentration(0 [µmol/l])
		V_end: PBPK_model_human_Ab|Organism|SmallIntestine|Mucosa|UpperJejunum|Endosome|Volume(3.47544172747659E-05 [l])

Transport: PassiveDiffusionPl2RBC
	Source: PBPK_model_human_Ab|Organism|SmallIntestine|Mucosa|UpperJejunum|Plasma|CDA1
	Target: PBPK_model_human_Ab|Organism|SmallIntestine|Mucosa|UpperJejunum|BloodCells|CDA1
	Formula: SA_bc * fu * (P_pls_rbc * C_pls - P_rbc_pls * C_bc  /K_rbc)
		C_bc: PBPK_model_human_Ab|Organism|SmallIntestine|Mucosa|UpperJejunum|BloodCells|CDA1|Concentration(0 [µmol/l])
		C_pls: PBPK_model_human_Ab|Organism|SmallIntestine|Mucosa|UpperJejunum|Plasma|CDA1|Concentration(0 [µmol/l])
		fu: PBPK_model_human_Ab|CDA1|Fraction unbound (plasma)(1)
		P_rbc_pls: PBPK_model_human_Ab|CDA1|P (blood cells->plasma)(0 [dm/min])
		P_pls_rbc: PBPK_model_human_Ab|CDA1|P (plasma->blood cells)(0 [dm/min])
		K_rbc: PBPK_model_human_Ab|CDA1|Partition coefficient (blood cells/plasma)(0.677819142596308)
		SA_bc: PBPK_model_human_Ab|Neighborhoods|UpperJejunum_pls_UpperJejunum_bc|Surface area (blood cells/plasma)(287.144653883829 [dm²])

Transport: PassiveDiffusionInt2Cell
	Source: PBPK_model_human_Ab|Organism|SmallIntestine|Mucosa|UpperJejunum|Interstitial|CDA1
	Target: PBPK_model_human_Ab|Organism|SmallIntestine|Mucosa|UpperJejunum|Intracellular|CDA1
	Formula: K_water_int * PA_int_cell * C_int - K_water_cell * PA_cell_int * C_cell
		C_cell: PBPK_model_human_Ab|Organism|SmallIntestine|Mucosa|UpperJejunum|Intracellular|CDA1|Concentration(0 [µmol/l])
		C_int: PBPK_model_human_Ab|Organism|SmallIntestine|Mucosa|UpperJejunum|Interstitial|CDA1|Concentration(0 [µmol/l])
		PA_int_cell: PBPK_model_human_Ab|Neighborhoods|UpperJejunum_int_UpperJejunum_cell|CDA1|P*SA interstitial -> intracellular(0 [l/min])
		PA_cell_int: PBPK_model_human_Ab|Neighborhoods|UpperJejunum_int_UpperJejunum_cell|CDA1|P*SA intracellular -> interstitial(0 [l/min])
		K_water_int: PBPK_model_human_Ab|Neighborhoods|UpperJejunum_int_UpperJejunum_cell|CDA1|Partition coefficient (interstitial/water)(1.03909058791745)
		K_water_cell: PBPK_model_human_Ab|Neighborhoods|UpperJejunum_int_UpperJejunum_cell|CDA1|Partition coefficient (intracellular/water)(1.2300089372015)

Transport: NetMassTransfer_InterstitialToEndosomal
	Source: PBPK_model_human_Ab|Organism|SmallIntestine|Mucosa|UpperJejunum|Interstitial|CDA1
	Target: PBPK_model_human_Ab|Organism|SmallIntestine|Mucosa|UpperJejunum|Endosome|CDA1
	Formula: (1-f_uptake_vas)*(IsSmallMolecule ? 0 : K_uptake)*V_end*C_int
		f_uptake_vas: PBPK_model_human_Ab|Organism|SmallIntestine|Mucosa|UpperJejunum|Fraction of endosomal uptake from plasma(1)
		K_uptake: PBPK_model_human_Ab|Organism|SmallIntestine|Mucosa|UpperJejunum|Rate constant for endosomal uptake(0.294 [1/min])
		C_int: PBPK_model_human_Ab|Organism|SmallIntestine|Mucosa|UpperJejunum|Interstitial|CDA1|Concentration(0 [µmol/l])
		IsSmallMolecule: PBPK_model_human_Ab|CDA1|Is small molecule(0)
		V_end: PBPK_model_human_Ab|Organism|SmallIntestine|Mucosa|UpperJejunum|Endosome|Volume(3.47544172747659E-05 [l])

Transport: NetMassTransfer_EndosomalToInterstitial_FcRn_Complex
	Source: PBPK_model_human_Ab|Organism|SmallIntestine|Mucosa|UpperJejunum|Endosome|CDA1-FcRn_Complex
	Target: PBPK_model_human_Ab|Organism|SmallIntestine|Mucosa|UpperJejunum|Interstitial|CDA1-FcRn_Complex
	Formula: (1-f_rec_vas)*K_rec*C_IgG_FcRn*V_end
		f_rec_vas: PBPK_model_human_Ab|Organism|SmallIntestine|Mucosa|UpperJejunum|Fraction recycled to plasma(1)
		K_rec: PBPK_model_human_Ab|Organism|SmallIntestine|Mucosa|UpperJejunum|Rate constant for recycling from endosomal space(0.0888 [1/min])
		C_IgG_FcRn: PBPK_model_human_Ab|Organism|SmallIntestine|Mucosa|UpperJejunum|Endosome|CDA1-FcRn_Complex|Concentration(0 [µmol/l])
		V_end: PBPK_model_human_Ab|Organism|SmallIntestine|Mucosa|UpperJejunum|Endosome|Volume(3.47544172747659E-05 [l])

Transport: NetMassTransfer_PlasmaToEndosomal
	Source: PBPK_model_human_Ab|Organism|SmallIntestine|Mucosa|LowerJejunum|Plasma|CDA1
	Target: PBPK_model_human_Ab|Organism|SmallIntestine|Mucosa|LowerJejunum|Endosome|CDA1
	Formula: f_uptake_vas*(IsSmallMolecule ? 0 : K_uptake)*V_end*C_pls
		f_uptake_vas: PBPK_model_human_Ab|Organism|SmallIntestine|Mucosa|LowerJejunum|Fraction of endosomal uptake from plasma(1)
		K_uptake: PBPK_model_human_Ab|Organism|SmallIntestine|Mucosa|LowerJejunum|Rate constant for endosomal uptake(0.294 [1/min])
		C_pls: PBPK_model_human_Ab|Organism|SmallIntestine|Mucosa|LowerJejunum|Plasma|CDA1|Concentration(0 [µmol/l])
		IsSmallMolecule: PBPK_model_human_Ab|CDA1|Is small molecule(0)
		V_end: PBPK_model_human_Ab|Organism|SmallIntestine|Mucosa|LowerJejunum|Endosome|Volume(2.56819790303491E-05 [l])

Transport: NetMassTransfer_EndosomalToPlasma_FcRn_Complex
	Source: PBPK_model_human_Ab|Organism|SmallIntestine|Mucosa|LowerJejunum|Endosome|CDA1-FcRn_Complex
	Target: PBPK_model_human_Ab|Organism|SmallIntestine|Mucosa|LowerJejunum|Plasma|CDA1-FcRn_Complex
	Formula: f_rec_vas * K_rec * C_IgG_FcRn * V_end
		f_rec_vas: PBPK_model_human_Ab|Organism|SmallIntestine|Mucosa|LowerJejunum|Fraction recycled to plasma(1)
		K_rec: PBPK_model_human_Ab|Organism|SmallIntestine|Mucosa|LowerJejunum|Rate constant for recycling from endosomal space(0.0888 [1/min])
		C_IgG_FcRn: PBPK_model_human_Ab|Organism|SmallIntestine|Mucosa|LowerJejunum|Endosome|CDA1-FcRn_Complex|Concentration(0 [µmol/l])
		V_end: PBPK_model_human_Ab|Organism|SmallIntestine|Mucosa|LowerJejunum|Endosome|Volume(2.56819790303491E-05 [l])

Transport: PassiveDiffusionPl2RBC
	Source: PBPK_model_human_Ab|Organism|SmallIntestine|Mucosa|LowerJejunum|Plasma|CDA1
	Target: PBPK_model_human_Ab|Organism|SmallIntestine|Mucosa|LowerJejunum|BloodCells|CDA1
	Formula: SA_bc * fu * (P_pls_rbc * C_pls - P_rbc_pls * C_bc  /K_rbc)
		C_bc: PBPK_model_human_Ab|Organism|SmallIntestine|Mucosa|LowerJejunum|BloodCells|CDA1|Concentration(0 [µmol/l])
		C_pls: PBPK_model_human_Ab|Organism|SmallIntestine|Mucosa|LowerJejunum|Plasma|CDA1|Concentration(0 [µmol/l])
		fu: PBPK_model_human_Ab|CDA1|Fraction unbound (plasma)(1)
		P_rbc_pls: PBPK_model_human_Ab|CDA1|P (blood cells->plasma)(0 [dm/min])
		P_pls_rbc: PBPK_model_human_Ab|CDA1|P (plasma->blood cells)(0 [dm/min])
		K_rbc: PBPK_model_human_Ab|CDA1|Partition coefficient (blood cells/plasma)(0.677819142596308)
		SA_bc: PBPK_model_human_Ab|Neighborhoods|LowerJejunum_pls_LowerJejunum_bc|Surface area (blood cells/plasma)(212.187214114958 [dm²])

Transport: PassiveDiffusionInt2Cell
	Source: PBPK_model_human_Ab|Organism|SmallIntestine|Mucosa|LowerJejunum|Interstitial|CDA1
	Target: PBPK_model_human_Ab|Organism|SmallIntestine|Mucosa|LowerJejunum|Intracellular|CDA1
	Formula: K_water_int * PA_int_cell * C_int - K_water_cell * PA_cell_int * C_cell
		C_cell: PBPK_model_human_Ab|Organism|SmallIntestine|Mucosa|LowerJejunum|Intracellular|CDA1|Concentration(0 [µmol/l])
		C_int: PBPK_model_human_Ab|Organism|SmallIntestine|Mucosa|LowerJejunum|Interstitial|CDA1|Concentration(0 [µmol/l])
		PA_int_cell: PBPK_model_human_Ab|Neighborhoods|LowerJejunum_int_LowerJejunum_cell|CDA1|P*SA interstitial -> intracellular(0 [l/min])
		PA_cell_int: PBPK_model_human_Ab|Neighborhoods|LowerJejunum_int_LowerJejunum_cell|CDA1|P*SA intracellular -> interstitial(0 [l/min])
		K_water_int: PBPK_model_human_Ab|Neighborhoods|LowerJejunum_int_LowerJejunum_cell|CDA1|Partition coefficient (interstitial/water)(1.03909058791745)
		K_water_cell: PBPK_model_human_Ab|Neighborhoods|LowerJejunum_int_LowerJejunum_cell|CDA1|Partition coefficient (intracellular/water)(1.2300089372015)

Transport: NetMassTransfer_InterstitialToEndosomal
	Source: PBPK_model_human_Ab|Organism|SmallIntestine|Mucosa|LowerJejunum|Interstitial|CDA1
	Target: PBPK_model_human_Ab|Organism|SmallIntestine|Mucosa|LowerJejunum|Endosome|CDA1
	Formula: (1-f_uptake_vas)*(IsSmallMolecule ? 0 : K_uptake)*V_end*C_int
		f_uptake_vas: PBPK_model_human_Ab|Organism|SmallIntestine|Mucosa|LowerJejunum|Fraction of endosomal uptake from plasma(1)
		K_uptake: PBPK_model_human_Ab|Organism|SmallIntestine|Mucosa|LowerJejunum|Rate constant for endosomal uptake(0.294 [1/min])
		C_int: PBPK_model_human_Ab|Organism|SmallIntestine|Mucosa|LowerJejunum|Interstitial|CDA1|Concentration(0 [µmol/l])
		IsSmallMolecule: PBPK_model_human_Ab|CDA1|Is small molecule(0)
		V_end: PBPK_model_human_Ab|Organism|SmallIntestine|Mucosa|LowerJejunum|Endosome|Volume(2.56819790303491E-05 [l])

Transport: NetMassTransfer_EndosomalToInterstitial_FcRn_Complex
	Source: PBPK_model_human_Ab|Organism|SmallIntestine|Mucosa|LowerJejunum|Endosome|CDA1-FcRn_Complex
	Target: PBPK_model_human_Ab|Organism|SmallIntestine|Mucosa|LowerJejunum|Interstitial|CDA1-FcRn_Complex
	Formula: (1-f_rec_vas)*K_rec*C_IgG_FcRn*V_end
		f_rec_vas: PBPK_model_human_Ab|Organism|SmallIntestine|Mucosa|LowerJejunum|Fraction recycled to plasma(1)
		K_rec: PBPK_model_human_Ab|Organism|SmallIntestine|Mucosa|LowerJejunum|Rate constant for recycling from endosomal space(0.0888 [1/min])
		C_IgG_FcRn: PBPK_model_human_Ab|Organism|SmallIntestine|Mucosa|LowerJejunum|Endosome|CDA1-FcRn_Complex|Concentration(0 [µmol/l])
		V_end: PBPK_model_human_Ab|Organism|SmallIntestine|Mucosa|LowerJejunum|Endosome|Volume(2.56819790303491E-05 [l])

Transport: PassiveDiffusionPl2Int
	Source: PBPK_model_human_Ab|Organism|SmallIntestine|Mucosa|LowerJejunum|Plasma|CDA1
	Target: PBPK_model_human_Ab|Organism|SmallIntestine|Mucosa|LowerJejunum|Interstitial|CDA1
	Formula: fu * P_endothelial * SA * (C_pls - C_int / K_int_pls)
		C_int: PBPK_model_human_Ab|Organism|SmallIntestine|Mucosa|LowerJejunum|Interstitial|CDA1|Concentration(0 [µmol/l])
		C_pls: PBPK_model_human_Ab|Organism|SmallIntestine|Mucosa|LowerJejunum|Plasma|CDA1|Concentration(0 [µmol/l])
		fu: PBPK_model_human_Ab|CDA1|Fraction unbound (plasma)(1)
		P_endothelial: PBPK_model_human_Ab|Neighborhoods|LowerJejunum_pls_LowerJejunum_int|CDA1|P (plasma<->interstitial)(0 [dm/min])
		K_int_pls: PBPK_model_human_Ab|Neighborhoods|LowerJejunum_pls_LowerJejunum_int|CDA1|Partition coefficient (interstitial/plasma)(0.96238)
		SA: PBPK_model_human_Ab|Neighborhoods|LowerJejunum_pls_LowerJejunum_int|Surface area (plasma/interstitial)(42.8032983839151 [dm²])

Transport: TwoPoresTransportLink
	Source: PBPK_model_human_Ab|Organism|SmallIntestine|Mucosa|LowerJejunum|Plasma|CDA1
	Target: PBPK_model_human_Ab|Organism|SmallIntestine|Mucosa|LowerJejunum|Interstitial|CDA1
	Formula: fu * ((J_iso+alpha_l*Q_lymph)*(1-sigma_l)*C_pl+(P_endothelial_l*SA_pls_int)*(C_pl-C_int/K_int_pls)*Pe_l/(exp(Pe_l)-1) + (-J_iso+(1-alpha_l)*Q_lymph)*(1-sigma_s)*C_pl+(P_endothelial_s*SA_pls_int)*(C_pl-C_int/K_int_pls)*Pe_s/(exp(Pe_s)-1))
		alpha_l: PBPK_model_human_Ab|Organism|SmallIntestine|Mucosa|LowerJejunum|Flow fraction via large pores(0.05)
		J_iso: PBPK_model_human_Ab|Organism|SmallIntestine|Mucosa|LowerJejunum|Fluid recirculation flow rate(5.48388198833307E-07 [l/min])
		Q_lymph: PBPK_model_human_Ab|Organism|SmallIntestine|Mucosa|LowerJejunum|Lymph flow rate(3.21534660331426E-05 [l/min])
		C_int: PBPK_model_human_Ab|Organism|SmallIntestine|Mucosa|LowerJejunum|Interstitial|CDA1|Concentration(0 [µmol/l])
		C_pl: PBPK_model_human_Ab|Organism|SmallIntestine|Mucosa|LowerJejunum|Plasma|CDA1|Concentration(0 [µmol/l])
		fu: PBPK_model_human_Ab|CDA1|Fraction unbound (plasma)(1)
		P_endothelial_l: PBPK_model_human_Ab|Neighborhoods|LowerJejunum_pls_LowerJejunum_int|CDA1|P (large endothelial pores)(5.30975156352275E-07 [dm/min])
		P_endothelial_s: PBPK_model_human_Ab|Neighborhoods|LowerJejunum_pls_LowerJejunum_int|CDA1|P (small endothelial pores)(1E-22 [dm/min])
		K_int_pls: PBPK_model_human_Ab|Neighborhoods|LowerJejunum_pls_LowerJejunum_int|CDA1|Partition coefficient (interstitial/plasma)(0.96238)
		Pe_l: PBPK_model_human_Ab|Neighborhoods|LowerJejunum_pls_LowerJejunum_int|CDA1|Peclet number (large pores)(0.0784831991258473)
		Pe_s: PBPK_model_human_Ab|Neighborhoods|LowerJejunum_pls_LowerJejunum_int|CDA1|Peclet number (small pores)(7008199289596.07)
		sigma_l: PBPK_model_human_Ab|Neighborhoods|LowerJejunum_pls_LowerJejunum_int|CDA1|Reflection coefficient (large pores)(0.172692444072958)
		sigma_s: PBPK_model_human_Ab|Neighborhoods|LowerJejunum_pls_LowerJejunum_int|CDA1|Reflection coefficient (small pores)(0.999)
		SA_pls_int: PBPK_model_human_Ab|Neighborhoods|LowerJejunum_pls_LowerJejunum_int|Surface area (plasma/interstitial)(42.8032983839151 [dm²])

Transport: EndosomalSpecificClearance_FirstOrder
	Source: PBPK_model_human_Ab|Organism|SmallIntestine|Mucosa|LowerJejunum|Endosome|CDA1
	Target: PBPK_model_human_Ab|Organism|EndosomalClearance|CDA1
	Formula: CLspec*C_end*V_end
		C_end: PBPK_model_human_Ab|Organism|SmallIntestine|Mucosa|LowerJejunum|Endosome|CDA1|Concentration(0 [µmol/l])
		V_end: PBPK_model_human_Ab|Organism|SmallIntestine|Mucosa|LowerJejunum|Endosome|Volume(2.56819790303491E-05 [l])
		CLspec: PBPK_model_human_Ab|Organism|Specific clearance (endosome)(0.2052 [1/min])

Transport: NetMassTransfer_InterstitialToEndosomal
	Source: PBPK_model_human_Ab|Organism|SmallIntestine|Mucosa|UpperIleum|Interstitial|CDA1
	Target: PBPK_model_human_Ab|Organism|SmallIntestine|Mucosa|UpperIleum|Endosome|CDA1
	Formula: (1-f_uptake_vas)*(IsSmallMolecule ? 0 : K_uptake)*V_end*C_int
		f_uptake_vas: PBPK_model_human_Ab|Organism|SmallIntestine|Mucosa|UpperIleum|Fraction of endosomal uptake from plasma(1)
		K_uptake: PBPK_model_human_Ab|Organism|SmallIntestine|Mucosa|UpperIleum|Rate constant for endosomal uptake(0.294 [1/min])
		C_int: PBPK_model_human_Ab|Organism|SmallIntestine|Mucosa|UpperIleum|Interstitial|CDA1|Concentration(0 [µmol/l])
		IsSmallMolecule: PBPK_model_human_Ab|CDA1|Is small molecule(0)
		V_end: PBPK_model_human_Ab|Organism|SmallIntestine|Mucosa|UpperIleum|Endosome|Volume(2.26113076245465E-05 [l])

Transport: NetMassTransfer_EndosomalToInterstitial_FcRn_Complex
	Source: PBPK_model_human_Ab|Organism|SmallIntestine|Mucosa|UpperIleum|Endosome|CDA1-FcRn_Complex
	Target: PBPK_model_human_Ab|Organism|SmallIntestine|Mucosa|UpperIleum|Interstitial|CDA1-FcRn_Complex
	Formula: (1-f_rec_vas)*K_rec*C_IgG_FcRn*V_end
		f_rec_vas: PBPK_model_human_Ab|Organism|SmallIntestine|Mucosa|UpperIleum|Fraction recycled to plasma(1)
		K_rec: PBPK_model_human_Ab|Organism|SmallIntestine|Mucosa|UpperIleum|Rate constant for recycling from endosomal space(0.0888 [1/min])
		C_IgG_FcRn: PBPK_model_human_Ab|Organism|SmallIntestine|Mucosa|UpperIleum|Endosome|CDA1-FcRn_Complex|Concentration(0 [µmol/l])
		V_end: PBPK_model_human_Ab|Organism|SmallIntestine|Mucosa|UpperIleum|Endosome|Volume(2.26113076245465E-05 [l])

Transport: PassiveDiffusionInt2Cell
	Source: PBPK_model_human_Ab|Organism|SmallIntestine|Mucosa|UpperIleum|Interstitial|CDA1
	Target: PBPK_model_human_Ab|Organism|SmallIntestine|Mucosa|UpperIleum|Intracellular|CDA1
	Formula: K_water_int * PA_int_cell * C_int - K_water_cell * PA_cell_int * C_cell
		C_cell: PBPK_model_human_Ab|Organism|SmallIntestine|Mucosa|UpperIleum|Intracellular|CDA1|Concentration(0 [µmol/l])
		C_int: PBPK_model_human_Ab|Organism|SmallIntestine|Mucosa|UpperIleum|Interstitial|CDA1|Concentration(0 [µmol/l])
		PA_int_cell: PBPK_model_human_Ab|Neighborhoods|UpperIleum_int_UpperIleum_cell|CDA1|P*SA interstitial -> intracellular(0 [l/min])
		PA_cell_int: PBPK_model_human_Ab|Neighborhoods|UpperIleum_int_UpperIleum_cell|CDA1|P*SA intracellular -> interstitial(0 [l/min])
		K_water_int: PBPK_model_human_Ab|Neighborhoods|UpperIleum_int_UpperIleum_cell|CDA1|Partition coefficient (interstitial/water)(1.03909058791745)
		K_water_cell: PBPK_model_human_Ab|Neighborhoods|UpperIleum_int_UpperIleum_cell|CDA1|Partition coefficient (intracellular/water)(1.2300089372015)

Transport: PassiveDiffusionPl2RBC
	Source: PBPK_model_human_Ab|Organism|SmallIntestine|Mucosa|UpperIleum|Plasma|CDA1
	Target: PBPK_model_human_Ab|Organism|SmallIntestine|Mucosa|UpperIleum|BloodCells|CDA1
	Formula: SA_bc * fu * (P_pls_rbc * C_pls - P_rbc_pls * C_bc  /K_rbc)
		C_bc: PBPK_model_human_Ab|Organism|SmallIntestine|Mucosa|UpperIleum|BloodCells|CDA1|Concentration(0 [µmol/l])
		C_pls: PBPK_model_human_Ab|Organism|SmallIntestine|Mucosa|UpperIleum|Plasma|CDA1|Concentration(0 [µmol/l])
		fu: PBPK_model_human_Ab|CDA1|Fraction unbound (plasma)(1)
		P_rbc_pls: PBPK_model_human_Ab|CDA1|P (blood cells->plasma)(0 [dm/min])
		P_pls_rbc: PBPK_model_human_Ab|CDA1|P (plasma->blood cells)(0 [dm/min])
		K_rbc: PBPK_model_human_Ab|CDA1|Partition coefficient (blood cells/plasma)(0.677819142596308)
		SA_bc: PBPK_model_human_Ab|Neighborhoods|UpperIleum_pls_UpperIleum_bc|Surface area (blood cells/plasma)(186.817003731648 [dm²])

Transport: EndosomalSpecificClearance_FirstOrder
	Source: PBPK_model_human_Ab|Organism|SmallIntestine|Mucosa|UpperIleum|Endosome|CDA1
	Target: PBPK_model_human_Ab|Organism|EndosomalClearance|CDA1
	Formula: CLspec*C_end*V_end
		C_end: PBPK_model_human_Ab|Organism|SmallIntestine|Mucosa|UpperIleum|Endosome|CDA1|Concentration(0 [µmol/l])
		V_end: PBPK_model_human_Ab|Organism|SmallIntestine|Mucosa|UpperIleum|Endosome|Volume(2.26113076245465E-05 [l])
		CLspec: PBPK_model_human_Ab|Organism|Specific clearance (endosome)(0.2052 [1/min])

Transport: NetMassTransfer_PlasmaToEndosomal
	Source: PBPK_model_human_Ab|Organism|SmallIntestine|Mucosa|UpperIleum|Plasma|CDA1
	Target: PBPK_model_human_Ab|Organism|SmallIntestine|Mucosa|UpperIleum|Endosome|CDA1
	Formula: f_uptake_vas*(IsSmallMolecule ? 0 : K_uptake)*V_end*C_pls
		f_uptake_vas: PBPK_model_human_Ab|Organism|SmallIntestine|Mucosa|UpperIleum|Fraction of endosomal uptake from plasma(1)
		K_uptake: PBPK_model_human_Ab|Organism|SmallIntestine|Mucosa|UpperIleum|Rate constant for endosomal uptake(0.294 [1/min])
		C_pls: PBPK_model_human_Ab|Organism|SmallIntestine|Mucosa|UpperIleum|Plasma|CDA1|Concentration(0 [µmol/l])
		IsSmallMolecule: PBPK_model_human_Ab|CDA1|Is small molecule(0)
		V_end: PBPK_model_human_Ab|Organism|SmallIntestine|Mucosa|UpperIleum|Endosome|Volume(2.26113076245465E-05 [l])

Transport: NetMassTransfer_EndosomalToPlasma_FcRn_Complex
	Source: PBPK_model_human_Ab|Organism|SmallIntestine|Mucosa|UpperIleum|Endosome|CDA1-FcRn_Complex
	Target: PBPK_model_human_Ab|Organism|SmallIntestine|Mucosa|UpperIleum|Plasma|CDA1-FcRn_Complex
	Formula: f_rec_vas * K_rec * C_IgG_FcRn * V_end
		f_rec_vas: PBPK_model_human_Ab|Organism|SmallIntestine|Mucosa|UpperIleum|Fraction recycled to plasma(1)
		K_rec: PBPK_model_human_Ab|Organism|SmallIntestine|Mucosa|UpperIleum|Rate constant for recycling from endosomal space(0.0888 [1/min])
		C_IgG_FcRn: PBPK_model_human_Ab|Organism|SmallIntestine|Mucosa|UpperIleum|Endosome|CDA1-FcRn_Complex|Concentration(0 [µmol/l])
		V_end: PBPK_model_human_Ab|Organism|SmallIntestine|Mucosa|UpperIleum|Endosome|Volume(2.26113076245465E-05 [l])

Transport: PassiveDiffusionPl2Int
	Source: PBPK_model_human_Ab|Organism|SmallIntestine|Mucosa|UpperIleum|Plasma|CDA1
	Target: PBPK_model_human_Ab|Organism|SmallIntestine|Mucosa|UpperIleum|Interstitial|CDA1
	Formula: fu * P_endothelial * SA * (C_pls - C_int / K_int_pls)
		C_int: PBPK_model_human_Ab|Organism|SmallIntestine|Mucosa|UpperIleum|Interstitial|CDA1|Concentration(0 [µmol/l])
		C_pls: PBPK_model_human_Ab|Organism|SmallIntestine|Mucosa|UpperIleum|Plasma|CDA1|Concentration(0 [µmol/l])
		fu: PBPK_model_human_Ab|CDA1|Fraction unbound (plasma)(1)
		P_endothelial: PBPK_model_human_Ab|Neighborhoods|UpperIleum_pls_UpperIleum_int|CDA1|P (plasma<->interstitial)(0 [dm/min])
		K_int_pls: PBPK_model_human_Ab|Neighborhoods|UpperIleum_pls_UpperIleum_int|CDA1|Partition coefficient (interstitial/plasma)(0.96238)
		SA: PBPK_model_human_Ab|Neighborhoods|UpperIleum_pls_UpperIleum_int|Surface area (plasma/interstitial)(37.6855127075774 [dm²])

Transport: TwoPoresTransportLink
	Source: PBPK_model_human_Ab|Organism|SmallIntestine|Mucosa|UpperIleum|Plasma|CDA1
	Target: PBPK_model_human_Ab|Organism|SmallIntestine|Mucosa|UpperIleum|Interstitial|CDA1
	Formula: fu * ((J_iso+alpha_l*Q_lymph)*(1-sigma_l)*C_pl+(P_endothelial_l*SA_pls_int)*(C_pl-C_int/K_int_pls)*Pe_l/(exp(Pe_l)-1) + (-J_iso+(1-alpha_l)*Q_lymph)*(1-sigma_s)*C_pl+(P_endothelial_s*SA_pls_int)*(C_pl-C_int/K_int_pls)*Pe_s/(exp(Pe_s)-1))
		alpha_l: PBPK_model_human_Ab|Organism|SmallIntestine|Mucosa|UpperIleum|Flow fraction via large pores(0.05)
		J_iso: PBPK_model_human_Ab|Organism|SmallIntestine|Mucosa|UpperIleum|Fluid recirculation flow rate(4.82820044624977E-07 [l/min])
		Q_lymph: PBPK_model_human_Ab|Organism|SmallIntestine|Mucosa|UpperIleum|Lymph flow rate(2.8309029877006E-05 [l/min])
		C_int: PBPK_model_human_Ab|Organism|SmallIntestine|Mucosa|UpperIleum|Interstitial|CDA1|Concentration(0 [µmol/l])
		C_pl: PBPK_model_human_Ab|Organism|SmallIntestine|Mucosa|UpperIleum|Plasma|CDA1|Concentration(0 [µmol/l])
		fu: PBPK_model_human_Ab|CDA1|Fraction unbound (plasma)(1)
		P_endothelial_l: PBPK_model_human_Ab|Neighborhoods|UpperIleum_pls_UpperIleum_int|CDA1|P (large endothelial pores)(5.30975156352275E-07 [dm/min])
		P_endothelial_s: PBPK_model_human_Ab|Neighborhoods|UpperIleum_pls_UpperIleum_int|CDA1|P (small endothelial pores)(1E-22 [dm/min])
		K_int_pls: PBPK_model_human_Ab|Neighborhoods|UpperIleum_pls_UpperIleum_int|CDA1|Partition coefficient (interstitial/plasma)(0.96238)
		Pe_l: PBPK_model_human_Ab|Neighborhoods|UpperIleum_pls_UpperIleum_int|CDA1|Peclet number (large pores)(0.0784831991258473)
		Pe_s: PBPK_model_human_Ab|Neighborhoods|UpperIleum_pls_UpperIleum_int|CDA1|Peclet number (small pores)(7008199289596.07)
		sigma_l: PBPK_model_human_Ab|Neighborhoods|UpperIleum_pls_UpperIleum_int|CDA1|Reflection coefficient (large pores)(0.172692444072958)
		sigma_s: PBPK_model_human_Ab|Neighborhoods|UpperIleum_pls_UpperIleum_int|CDA1|Reflection coefficient (small pores)(0.999)
		SA_pls_int: PBPK_model_human_Ab|Neighborhoods|UpperIleum_pls_UpperIleum_int|Surface area (plasma/interstitial)(37.6855127075774 [dm²])

Transport: NetMassTransfer_PlasmaToEndosomal
	Source: PBPK_model_human_Ab|Organism|SmallIntestine|Mucosa|LowerIleum|Plasma|CDA1
	Target: PBPK_model_human_Ab|Organism|SmallIntestine|Mucosa|LowerIleum|Endosome|CDA1
	Formula: f_uptake_vas*(IsSmallMolecule ? 0 : K_uptake)*V_end*C_pls
		f_uptake_vas: PBPK_model_human_Ab|Organism|SmallIntestine|Mucosa|LowerIleum|Fraction of endosomal uptake from plasma(1)
		K_uptake: PBPK_model_human_Ab|Organism|SmallIntestine|Mucosa|LowerIleum|Rate constant for endosomal uptake(0.294 [1/min])
		C_pls: PBPK_model_human_Ab|Organism|SmallIntestine|Mucosa|LowerIleum|Plasma|CDA1|Concentration(0 [µmol/l])
		IsSmallMolecule: PBPK_model_human_Ab|CDA1|Is small molecule(0)
		V_end: PBPK_model_human_Ab|Organism|SmallIntestine|Mucosa|LowerIleum|Endosome|Volume(1.08869258933002E-05 [l])

Transport: NetMassTransfer_EndosomalToPlasma_FcRn_Complex
	Source: PBPK_model_human_Ab|Organism|SmallIntestine|Mucosa|LowerIleum|Endosome|CDA1-FcRn_Complex
	Target: PBPK_model_human_Ab|Organism|SmallIntestine|Mucosa|LowerIleum|Plasma|CDA1-FcRn_Complex
	Formula: f_rec_vas * K_rec * C_IgG_FcRn * V_end
		f_rec_vas: PBPK_model_human_Ab|Organism|SmallIntestine|Mucosa|LowerIleum|Fraction recycled to plasma(1)
		K_rec: PBPK_model_human_Ab|Organism|SmallIntestine|Mucosa|LowerIleum|Rate constant for recycling from endosomal space(0.0888 [1/min])
		C_IgG_FcRn: PBPK_model_human_Ab|Organism|SmallIntestine|Mucosa|LowerIleum|Endosome|CDA1-FcRn_Complex|Concentration(0 [µmol/l])
		V_end: PBPK_model_human_Ab|Organism|SmallIntestine|Mucosa|LowerIleum|Endosome|Volume(1.08869258933002E-05 [l])

Transport: PassiveDiffusionPl2Int
	Source: PBPK_model_human_Ab|Organism|SmallIntestine|Mucosa|LowerIleum|Plasma|CDA1
	Target: PBPK_model_human_Ab|Organism|SmallIntestine|Mucosa|LowerIleum|Interstitial|CDA1
	Formula: fu * P_endothelial * SA * (C_pls - C_int / K_int_pls)
		C_int: PBPK_model_human_Ab|Organism|SmallIntestine|Mucosa|LowerIleum|Interstitial|CDA1|Concentration(0 [µmol/l])
		C_pls: PBPK_model_human_Ab|Organism|SmallIntestine|Mucosa|LowerIleum|Plasma|CDA1|Concentration(0 [µmol/l])
		fu: PBPK_model_human_Ab|CDA1|Fraction unbound (plasma)(1)
		P_endothelial: PBPK_model_human_Ab|Neighborhoods|LowerIleum_pls_LowerIleum_int|CDA1|P (plasma<->interstitial)(0 [dm/min])
		K_int_pls: PBPK_model_human_Ab|Neighborhoods|LowerIleum_pls_LowerIleum_int|CDA1|Partition coefficient (interstitial/plasma)(0.96238)
		SA: PBPK_model_human_Ab|Neighborhoods|LowerIleum_pls_LowerIleum_int|Surface area (plasma/interstitial)(18.1448764888336 [dm²])

Transport: TwoPoresTransportLink
	Source: PBPK_model_human_Ab|Organism|SmallIntestine|Mucosa|LowerIleum|Plasma|CDA1
	Target: PBPK_model_human_Ab|Organism|SmallIntestine|Mucosa|LowerIleum|Interstitial|CDA1
	Formula: fu * ((J_iso+alpha_l*Q_lymph)*(1-sigma_l)*C_pl+(P_endothelial_l*SA_pls_int)*(C_pl-C_int/K_int_pls)*Pe_l/(exp(Pe_l)-1) + (-J_iso+(1-alpha_l)*Q_lymph)*(1-sigma_s)*C_pl+(P_endothelial_s*SA_pls_int)*(C_pl-C_int/K_int_pls)*Pe_s/(exp(Pe_s)-1))
		alpha_l: PBPK_model_human_Ab|Organism|SmallIntestine|Mucosa|LowerIleum|Flow fraction via large pores(0.05)
		J_iso: PBPK_model_human_Ab|Organism|SmallIntestine|Mucosa|LowerIleum|Fluid recirculation flow rate(2.32468910374989E-07 [l/min])
		Q_lymph: PBPK_model_human_Ab|Organism|SmallIntestine|Mucosa|LowerIleum|Lymph flow rate(1.36302736444844E-05 [l/min])
		C_int: PBPK_model_human_Ab|Organism|SmallIntestine|Mucosa|LowerIleum|Interstitial|CDA1|Concentration(0 [µmol/l])
		C_pl: PBPK_model_human_Ab|Organism|SmallIntestine|Mucosa|LowerIleum|Plasma|CDA1|Concentration(0 [µmol/l])
		fu: PBPK_model_human_Ab|CDA1|Fraction unbound (plasma)(1)
		P_endothelial_l: PBPK_model_human_Ab|Neighborhoods|LowerIleum_pls_LowerIleum_int|CDA1|P (large endothelial pores)(5.30975156352275E-07 [dm/min])
		P_endothelial_s: PBPK_model_human_Ab|Neighborhoods|LowerIleum_pls_LowerIleum_int|CDA1|P (small endothelial pores)(1E-22 [dm/min])
		K_int_pls: PBPK_model_human_Ab|Neighborhoods|LowerIleum_pls_LowerIleum_int|CDA1|Partition coefficient (interstitial/plasma)(0.96238)
		Pe_l: PBPK_model_human_Ab|Neighborhoods|LowerIleum_pls_LowerIleum_int|CDA1|Peclet number (large pores)(0.0784831991258473)
		Pe_s: PBPK_model_human_Ab|Neighborhoods|LowerIleum_pls_LowerIleum_int|CDA1|Peclet number (small pores)(7008199289596.07)
		sigma_l: PBPK_model_human_Ab|Neighborhoods|LowerIleum_pls_LowerIleum_int|CDA1|Reflection coefficient (large pores)(0.172692444072958)
		sigma_s: PBPK_model_human_Ab|Neighborhoods|LowerIleum_pls_LowerIleum_int|CDA1|Reflection coefficient (small pores)(0.999)
		SA_pls_int: PBPK_model_human_Ab|Neighborhoods|LowerIleum_pls_LowerIleum_int|Surface area (plasma/interstitial)(18.1448764888336 [dm²])

Transport: EndosomalSpecificClearance_FirstOrder
	Source: PBPK_model_human_Ab|Organism|SmallIntestine|Mucosa|LowerIleum|Endosome|CDA1
	Target: PBPK_model_human_Ab|Organism|EndosomalClearance|CDA1
	Formula: CLspec*C_end*V_end
		C_end: PBPK_model_human_Ab|Organism|SmallIntestine|Mucosa|LowerIleum|Endosome|CDA1|Concentration(0 [µmol/l])
		V_end: PBPK_model_human_Ab|Organism|SmallIntestine|Mucosa|LowerIleum|Endosome|Volume(1.08869258933002E-05 [l])
		CLspec: PBPK_model_human_Ab|Organism|Specific clearance (endosome)(0.2052 [1/min])

Transport: PassiveDiffusionInt2Cell
	Source: PBPK_model_human_Ab|Organism|SmallIntestine|Mucosa|LowerIleum|Interstitial|CDA1
	Target: PBPK_model_human_Ab|Organism|SmallIntestine|Mucosa|LowerIleum|Intracellular|CDA1
	Formula: K_water_int * PA_int_cell * C_int - K_water_cell * PA_cell_int * C_cell
		C_cell: PBPK_model_human_Ab|Organism|SmallIntestine|Mucosa|LowerIleum|Intracellular|CDA1|Concentration(0 [µmol/l])
		C_int: PBPK_model_human_Ab|Organism|SmallIntestine|Mucosa|LowerIleum|Interstitial|CDA1|Concentration(0 [µmol/l])
		PA_int_cell: PBPK_model_human_Ab|Neighborhoods|LowerIleum_int_LowerIleum_cell|CDA1|P*SA interstitial -> intracellular(0 [l/min])
		PA_cell_int: PBPK_model_human_Ab|Neighborhoods|LowerIleum_int_LowerIleum_cell|CDA1|P*SA intracellular -> interstitial(0 [l/min])
		K_water_int: PBPK_model_human_Ab|Neighborhoods|LowerIleum_int_LowerIleum_cell|CDA1|Partition coefficient (interstitial/water)(1.03909058791745)
		K_water_cell: PBPK_model_human_Ab|Neighborhoods|LowerIleum_int_LowerIleum_cell|CDA1|Partition coefficient (intracellular/water)(1.2300089372015)

Transport: NetMassTransfer_InterstitialToEndosomal
	Source: PBPK_model_human_Ab|Organism|SmallIntestine|Mucosa|LowerIleum|Interstitial|CDA1
	Target: PBPK_model_human_Ab|Organism|SmallIntestine|Mucosa|LowerIleum|Endosome|CDA1
	Formula: (1-f_uptake_vas)*(IsSmallMolecule ? 0 : K_uptake)*V_end*C_int
		f_uptake_vas: PBPK_model_human_Ab|Organism|SmallIntestine|Mucosa|LowerIleum|Fraction of endosomal uptake from plasma(1)
		K_uptake: PBPK_model_human_Ab|Organism|SmallIntestine|Mucosa|LowerIleum|Rate constant for endosomal uptake(0.294 [1/min])
		C_int: PBPK_model_human_Ab|Organism|SmallIntestine|Mucosa|LowerIleum|Interstitial|CDA1|Concentration(0 [µmol/l])
		IsSmallMolecule: PBPK_model_human_Ab|CDA1|Is small molecule(0)
		V_end: PBPK_model_human_Ab|Organism|SmallIntestine|Mucosa|LowerIleum|Endosome|Volume(1.08869258933002E-05 [l])

Transport: NetMassTransfer_EndosomalToInterstitial_FcRn_Complex
	Source: PBPK_model_human_Ab|Organism|SmallIntestine|Mucosa|LowerIleum|Endosome|CDA1-FcRn_Complex
	Target: PBPK_model_human_Ab|Organism|SmallIntestine|Mucosa|LowerIleum|Interstitial|CDA1-FcRn_Complex
	Formula: (1-f_rec_vas)*K_rec*C_IgG_FcRn*V_end
		f_rec_vas: PBPK_model_human_Ab|Organism|SmallIntestine|Mucosa|LowerIleum|Fraction recycled to plasma(1)
		K_rec: PBPK_model_human_Ab|Organism|SmallIntestine|Mucosa|LowerIleum|Rate constant for recycling from endosomal space(0.0888 [1/min])
		C_IgG_FcRn: PBPK_model_human_Ab|Organism|SmallIntestine|Mucosa|LowerIleum|Endosome|CDA1-FcRn_Complex|Concentration(0 [µmol/l])
		V_end: PBPK_model_human_Ab|Organism|SmallIntestine|Mucosa|LowerIleum|Endosome|Volume(1.08869258933002E-05 [l])

Transport: PassiveDiffusionPl2RBC
	Source: PBPK_model_human_Ab|Organism|SmallIntestine|Mucosa|LowerIleum|Plasma|CDA1
	Target: PBPK_model_human_Ab|Organism|SmallIntestine|Mucosa|LowerIleum|BloodCells|CDA1
	Formula: SA_bc * fu * (P_pls_rbc * C_pls - P_rbc_pls * C_bc  /K_rbc)
		C_bc: PBPK_model_human_Ab|Organism|SmallIntestine|Mucosa|LowerIleum|BloodCells|CDA1|Concentration(0 [µmol/l])
		C_pls: PBPK_model_human_Ab|Organism|SmallIntestine|Mucosa|LowerIleum|Plasma|CDA1|Concentration(0 [µmol/l])
		fu: PBPK_model_human_Ab|CDA1|Fraction unbound (plasma)(1)
		P_rbc_pls: PBPK_model_human_Ab|CDA1|P (blood cells->plasma)(0 [dm/min])
		P_pls_rbc: PBPK_model_human_Ab|CDA1|P (plasma->blood cells)(0 [dm/min])
		K_rbc: PBPK_model_human_Ab|CDA1|Partition coefficient (blood cells/plasma)(0.677819142596308)
		SA_bc: PBPK_model_human_Ab|Neighborhoods|LowerIleum_pls_LowerIleum_bc|Surface area (blood cells/plasma)(89.9489277226451 [dm²])

Transport: EndosomalSpecificClearance_FirstOrder
	Source: PBPK_model_human_Ab|Organism|LargeIntestine|Mucosa|Caecum|Endosome|CDA1
	Target: PBPK_model_human_Ab|Organism|EndosomalClearance|CDA1
	Formula: CLspec*C_end*V_end
		C_end: PBPK_model_human_Ab|Organism|LargeIntestine|Mucosa|Caecum|Endosome|CDA1|Concentration(0 [µmol/l])
		V_end: PBPK_model_human_Ab|Organism|LargeIntestine|Mucosa|Caecum|Endosome|Volume(4.91915300807037E-06 [l])
		CLspec: PBPK_model_human_Ab|Organism|Specific clearance (endosome)(0.2052 [1/min])

Transport: PassiveDiffusionPl2Int
	Source: PBPK_model_human_Ab|Organism|LargeIntestine|Mucosa|Caecum|Plasma|CDA1
	Target: PBPK_model_human_Ab|Organism|LargeIntestine|Mucosa|Caecum|Interstitial|CDA1
	Formula: fu * P_endothelial * SA * (C_pls - C_int / K_int_pls)
		C_int: PBPK_model_human_Ab|Organism|LargeIntestine|Mucosa|Caecum|Interstitial|CDA1|Concentration(0 [µmol/l])
		C_pls: PBPK_model_human_Ab|Organism|LargeIntestine|Mucosa|Caecum|Plasma|CDA1|Concentration(0 [µmol/l])
		fu: PBPK_model_human_Ab|CDA1|Fraction unbound (plasma)(1)
		P_endothelial: PBPK_model_human_Ab|Neighborhoods|Caecum_pls_Caecum_int|CDA1|P (plasma<->interstitial)(0 [dm/min])
		K_int_pls: PBPK_model_human_Ab|Neighborhoods|Caecum_pls_Caecum_int|CDA1|Partition coefficient (interstitial/plasma)(0.96238)
		SA: PBPK_model_human_Ab|Neighborhoods|Caecum_pls_Caecum_int|Surface area (plasma/interstitial)(8.19858834678396 [dm²])

Transport: TwoPoresTransportLink
	Source: PBPK_model_human_Ab|Organism|LargeIntestine|Mucosa|Caecum|Plasma|CDA1
	Target: PBPK_model_human_Ab|Organism|LargeIntestine|Mucosa|Caecum|Interstitial|CDA1
	Formula: fu * ((J_iso+alpha_l*Q_lymph)*(1-sigma_l)*C_pl+(P_endothelial_l*SA_pls_int)*(C_pl-C_int/K_int_pls)*Pe_l/(exp(Pe_l)-1) + (-J_iso+(1-alpha_l)*Q_lymph)*(1-sigma_s)*C_pl+(P_endothelial_s*SA_pls_int)*(C_pl-C_int/K_int_pls)*Pe_s/(exp(Pe_s)-1))
		alpha_l: PBPK_model_human_Ab|Organism|LargeIntestine|Mucosa|Caecum|Flow fraction via large pores(0.05)
		J_iso: PBPK_model_human_Ab|Organism|LargeIntestine|Mucosa|Caecum|Fluid recirculation flow rate(4.98623511035952E-07 [l/min])
		Q_lymph: PBPK_model_human_Ab|Organism|LargeIntestine|Mucosa|Caecum|Lymph flow rate(3.19444618288292E-05 [l/min])
		C_int: PBPK_model_human_Ab|Organism|LargeIntestine|Mucosa|Caecum|Interstitial|CDA1|Concentration(0 [µmol/l])
		C_pl: PBPK_model_human_Ab|Organism|LargeIntestine|Mucosa|Caecum|Plasma|CDA1|Concentration(0 [µmol/l])
		fu: PBPK_model_human_Ab|CDA1|Fraction unbound (plasma)(1)
		P_endothelial_l: PBPK_model_human_Ab|Neighborhoods|Caecum_pls_Caecum_int|CDA1|P (large endothelial pores)(6.45029386687872E-07 [dm/min])
		P_endothelial_s: PBPK_model_human_Ab|Neighborhoods|Caecum_pls_Caecum_int|CDA1|P (small endothelial pores)(1E-22 [dm/min])
		K_int_pls: PBPK_model_human_Ab|Neighborhoods|Caecum_pls_Caecum_int|CDA1|Partition coefficient (interstitial/plasma)(0.96238)
		Pe_l: PBPK_model_human_Ab|Neighborhoods|Caecum_pls_Caecum_int|CDA1|Peclet number (large pores)(0.327874696713464)
		Pe_s: PBPK_model_human_Ab|Neighborhoods|Caecum_pls_Caecum_int|CDA1|Peclet number (small pores)(36407017847237.7)
		sigma_l: PBPK_model_human_Ab|Neighborhoods|Caecum_pls_Caecum_int|CDA1|Reflection coefficient (large pores)(0.172692444072958)
		sigma_s: PBPK_model_human_Ab|Neighborhoods|Caecum_pls_Caecum_int|CDA1|Reflection coefficient (small pores)(0.999)
		SA_pls_int: PBPK_model_human_Ab|Neighborhoods|Caecum_pls_Caecum_int|Surface area (plasma/interstitial)(8.19858834678396 [dm²])

Transport: NetMassTransfer_InterstitialToEndosomal
	Source: PBPK_model_human_Ab|Organism|LargeIntestine|Mucosa|Caecum|Interstitial|CDA1
	Target: PBPK_model_human_Ab|Organism|LargeIntestine|Mucosa|Caecum|Endosome|CDA1
	Formula: (1-f_uptake_vas)*(IsSmallMolecule ? 0 : K_uptake)*V_end*C_int
		f_uptake_vas: PBPK_model_human_Ab|Organism|LargeIntestine|Mucosa|Caecum|Fraction of endosomal uptake from plasma(1)
		K_uptake: PBPK_model_human_Ab|Organism|LargeIntestine|Mucosa|Caecum|Rate constant for endosomal uptake(0.294 [1/min])
		C_int: PBPK_model_human_Ab|Organism|LargeIntestine|Mucosa|Caecum|Interstitial|CDA1|Concentration(0 [µmol/l])
		IsSmallMolecule: PBPK_model_human_Ab|CDA1|Is small molecule(0)
		V_end: PBPK_model_human_Ab|Organism|LargeIntestine|Mucosa|Caecum|Endosome|Volume(4.91915300807037E-06 [l])

Transport: NetMassTransfer_EndosomalToInterstitial_FcRn_Complex
	Source: PBPK_model_human_Ab|Organism|LargeIntestine|Mucosa|Caecum|Endosome|CDA1-FcRn_Complex
	Target: PBPK_model_human_Ab|Organism|LargeIntestine|Mucosa|Caecum|Interstitial|CDA1-FcRn_Complex
	Formula: (1-f_rec_vas)*K_rec*C_IgG_FcRn*V_end
		f_rec_vas: PBPK_model_human_Ab|Organism|LargeIntestine|Mucosa|Caecum|Fraction recycled to plasma(1)
		K_rec: PBPK_model_human_Ab|Organism|LargeIntestine|Mucosa|Caecum|Rate constant for recycling from endosomal space(0.0888 [1/min])
		C_IgG_FcRn: PBPK_model_human_Ab|Organism|LargeIntestine|Mucosa|Caecum|Endosome|CDA1-FcRn_Complex|Concentration(0 [µmol/l])
		V_end: PBPK_model_human_Ab|Organism|LargeIntestine|Mucosa|Caecum|Endosome|Volume(4.91915300807037E-06 [l])

Transport: PassiveDiffusionInt2Cell
	Source: PBPK_model_human_Ab|Organism|LargeIntestine|Mucosa|Caecum|Interstitial|CDA1
	Target: PBPK_model_human_Ab|Organism|LargeIntestine|Mucosa|Caecum|Intracellular|CDA1
	Formula: K_water_int * PA_int_cell * C_int - K_water_cell * PA_cell_int * C_cell
		C_cell: PBPK_model_human_Ab|Organism|LargeIntestine|Mucosa|Caecum|Intracellular|CDA1|Concentration(0 [µmol/l])
		C_int: PBPK_model_human_Ab|Organism|LargeIntestine|Mucosa|Caecum|Interstitial|CDA1|Concentration(0 [µmol/l])
		PA_int_cell: PBPK_model_human_Ab|Neighborhoods|Caecum_int_Caecum_cell|CDA1|P*SA interstitial -> intracellular(0 [l/min])
		PA_cell_int: PBPK_model_human_Ab|Neighborhoods|Caecum_int_Caecum_cell|CDA1|P*SA intracellular -> interstitial(0 [l/min])
		K_water_int: PBPK_model_human_Ab|Neighborhoods|Caecum_int_Caecum_cell|CDA1|Partition coefficient (interstitial/water)(1.03909058791745)
		K_water_cell: PBPK_model_human_Ab|Neighborhoods|Caecum_int_Caecum_cell|CDA1|Partition coefficient (intracellular/water)(1.2300089372015)

Transport: PassiveDiffusionPl2RBC
	Source: PBPK_model_human_Ab|Organism|LargeIntestine|Mucosa|Caecum|Plasma|CDA1
	Target: PBPK_model_human_Ab|Organism|LargeIntestine|Mucosa|Caecum|BloodCells|CDA1
	Formula: SA_bc * fu * (P_pls_rbc * C_pls - P_rbc_pls * C_bc  /K_rbc)
		C_bc: PBPK_model_human_Ab|Organism|LargeIntestine|Mucosa|Caecum|BloodCells|CDA1|Concentration(0 [µmol/l])
		C_pls: PBPK_model_human_Ab|Organism|LargeIntestine|Mucosa|Caecum|Plasma|CDA1|Concentration(0 [µmol/l])
		fu: PBPK_model_human_Ab|CDA1|Fraction unbound (plasma)(1)
		P_rbc_pls: PBPK_model_human_Ab|CDA1|P (blood cells->plasma)(0 [dm/min])
		P_pls_rbc: PBPK_model_human_Ab|CDA1|P (plasma->blood cells)(0 [dm/min])
		K_rbc: PBPK_model_human_Ab|CDA1|Partition coefficient (blood cells/plasma)(0.677819142596308)
		SA_bc: PBPK_model_human_Ab|Neighborhoods|Caecum_pls_Caecum_bc|Surface area (blood cells/plasma)(40.6425599582572 [dm²])

Transport: NetMassTransfer_PlasmaToEndosomal
	Source: PBPK_model_human_Ab|Organism|LargeIntestine|Mucosa|Caecum|Plasma|CDA1
	Target: PBPK_model_human_Ab|Organism|LargeIntestine|Mucosa|Caecum|Endosome|CDA1
	Formula: f_uptake_vas*(IsSmallMolecule ? 0 : K_uptake)*V_end*C_pls
		f_uptake_vas: PBPK_model_human_Ab|Organism|LargeIntestine|Mucosa|Caecum|Fraction of endosomal uptake from plasma(1)
		K_uptake: PBPK_model_human_Ab|Organism|LargeIntestine|Mucosa|Caecum|Rate constant for endosomal uptake(0.294 [1/min])
		C_pls: PBPK_model_human_Ab|Organism|LargeIntestine|Mucosa|Caecum|Plasma|CDA1|Concentration(0 [µmol/l])
		IsSmallMolecule: PBPK_model_human_Ab|CDA1|Is small molecule(0)
		V_end: PBPK_model_human_Ab|Organism|LargeIntestine|Mucosa|Caecum|Endosome|Volume(4.91915300807037E-06 [l])

Transport: NetMassTransfer_EndosomalToPlasma_FcRn_Complex
	Source: PBPK_model_human_Ab|Organism|LargeIntestine|Mucosa|Caecum|Endosome|CDA1-FcRn_Complex
	Target: PBPK_model_human_Ab|Organism|LargeIntestine|Mucosa|Caecum|Plasma|CDA1-FcRn_Complex
	Formula: f_rec_vas * K_rec * C_IgG_FcRn * V_end
		f_rec_vas: PBPK_model_human_Ab|Organism|LargeIntestine|Mucosa|Caecum|Fraction recycled to plasma(1)
		K_rec: PBPK_model_human_Ab|Organism|LargeIntestine|Mucosa|Caecum|Rate constant for recycling from endosomal space(0.0888 [1/min])
		C_IgG_FcRn: PBPK_model_human_Ab|Organism|LargeIntestine|Mucosa|Caecum|Endosome|CDA1-FcRn_Complex|Concentration(0 [µmol/l])
		V_end: PBPK_model_human_Ab|Organism|LargeIntestine|Mucosa|Caecum|Endosome|Volume(4.91915300807037E-06 [l])

Transport: NetMassTransfer_PlasmaToEndosomal
	Source: PBPK_model_human_Ab|Organism|LargeIntestine|Mucosa|ColonAscendens|Plasma|CDA1
	Target: PBPK_model_human_Ab|Organism|LargeIntestine|Mucosa|ColonAscendens|Endosome|CDA1
	Formula: f_uptake_vas*(IsSmallMolecule ? 0 : K_uptake)*V_end*C_pls
		f_uptake_vas: PBPK_model_human_Ab|Organism|LargeIntestine|Mucosa|ColonAscendens|Fraction of endosomal uptake from plasma(1)
		K_uptake: PBPK_model_human_Ab|Organism|LargeIntestine|Mucosa|ColonAscendens|Rate constant for endosomal uptake(0.294 [1/min])
		C_pls: PBPK_model_human_Ab|Organism|LargeIntestine|Mucosa|ColonAscendens|Plasma|CDA1|Concentration(0 [µmol/l])
		IsSmallMolecule: PBPK_model_human_Ab|CDA1|Is small molecule(0)
		V_end: PBPK_model_human_Ab|Organism|LargeIntestine|Mucosa|ColonAscendens|Endosome|Volume(9.01844756861792E-06 [l])

Transport: NetMassTransfer_EndosomalToPlasma_FcRn_Complex
	Source: PBPK_model_human_Ab|Organism|LargeIntestine|Mucosa|ColonAscendens|Endosome|CDA1-FcRn_Complex
	Target: PBPK_model_human_Ab|Organism|LargeIntestine|Mucosa|ColonAscendens|Plasma|CDA1-FcRn_Complex
	Formula: f_rec_vas * K_rec * C_IgG_FcRn * V_end
		f_rec_vas: PBPK_model_human_Ab|Organism|LargeIntestine|Mucosa|ColonAscendens|Fraction recycled to plasma(1)
		K_rec: PBPK_model_human_Ab|Organism|LargeIntestine|Mucosa|ColonAscendens|Rate constant for recycling from endosomal space(0.0888 [1/min])
		C_IgG_FcRn: PBPK_model_human_Ab|Organism|LargeIntestine|Mucosa|ColonAscendens|Endosome|CDA1-FcRn_Complex|Concentration(0 [µmol/l])
		V_end: PBPK_model_human_Ab|Organism|LargeIntestine|Mucosa|ColonAscendens|Endosome|Volume(9.01844756861792E-06 [l])

Transport: NetMassTransfer_InterstitialToEndosomal
	Source: PBPK_model_human_Ab|Organism|LargeIntestine|Mucosa|ColonAscendens|Interstitial|CDA1
	Target: PBPK_model_human_Ab|Organism|LargeIntestine|Mucosa|ColonAscendens|Endosome|CDA1
	Formula: (1-f_uptake_vas)*(IsSmallMolecule ? 0 : K_uptake)*V_end*C_int
		f_uptake_vas: PBPK_model_human_Ab|Organism|LargeIntestine|Mucosa|ColonAscendens|Fraction of endosomal uptake from plasma(1)
		K_uptake: PBPK_model_human_Ab|Organism|LargeIntestine|Mucosa|ColonAscendens|Rate constant for endosomal uptake(0.294 [1/min])
		C_int: PBPK_model_human_Ab|Organism|LargeIntestine|Mucosa|ColonAscendens|Interstitial|CDA1|Concentration(0 [µmol/l])
		IsSmallMolecule: PBPK_model_human_Ab|CDA1|Is small molecule(0)
		V_end: PBPK_model_human_Ab|Organism|LargeIntestine|Mucosa|ColonAscendens|Endosome|Volume(9.01844756861792E-06 [l])

Transport: NetMassTransfer_EndosomalToInterstitial_FcRn_Complex
	Source: PBPK_model_human_Ab|Organism|LargeIntestine|Mucosa|ColonAscendens|Endosome|CDA1-FcRn_Complex
	Target: PBPK_model_human_Ab|Organism|LargeIntestine|Mucosa|ColonAscendens|Interstitial|CDA1-FcRn_Complex
	Formula: (1-f_rec_vas)*K_rec*C_IgG_FcRn*V_end
		f_rec_vas: PBPK_model_human_Ab|Organism|LargeIntestine|Mucosa|ColonAscendens|Fraction recycled to plasma(1)
		K_rec: PBPK_model_human_Ab|Organism|LargeIntestine|Mucosa|ColonAscendens|Rate constant for recycling from endosomal space(0.0888 [1/min])
		C_IgG_FcRn: PBPK_model_human_Ab|Organism|LargeIntestine|Mucosa|ColonAscendens|Endosome|CDA1-FcRn_Complex|Concentration(0 [µmol/l])
		V_end: PBPK_model_human_Ab|Organism|LargeIntestine|Mucosa|ColonAscendens|Endosome|Volume(9.01844756861792E-06 [l])

Transport: PassiveDiffusionPl2RBC
	Source: PBPK_model_human_Ab|Organism|LargeIntestine|Mucosa|ColonAscendens|Plasma|CDA1
	Target: PBPK_model_human_Ab|Organism|LargeIntestine|Mucosa|ColonAscendens|BloodCells|CDA1
	Formula: SA_bc * fu * (P_pls_rbc * C_pls - P_rbc_pls * C_bc  /K_rbc)
		C_bc: PBPK_model_human_Ab|Organism|LargeIntestine|Mucosa|ColonAscendens|BloodCells|CDA1|Concentration(0 [µmol/l])
		C_pls: PBPK_model_human_Ab|Organism|LargeIntestine|Mucosa|ColonAscendens|Plasma|CDA1|Concentration(0 [µmol/l])
		fu: PBPK_model_human_Ab|CDA1|Fraction unbound (plasma)(1)
		P_rbc_pls: PBPK_model_human_Ab|CDA1|P (blood cells->plasma)(0 [dm/min])
		P_pls_rbc: PBPK_model_human_Ab|CDA1|P (plasma->blood cells)(0 [dm/min])
		K_rbc: PBPK_model_human_Ab|CDA1|Partition coefficient (blood cells/plasma)(0.677819142596308)
		SA_bc: PBPK_model_human_Ab|Neighborhoods|ColonAscendens_pls_ColonAscendens_bc|Surface area (blood cells/plasma)(74.5113631221917 [dm²])

Transport: PassiveDiffusionInt2Cell
	Source: PBPK_model_human_Ab|Organism|LargeIntestine|Mucosa|ColonAscendens|Interstitial|CDA1
	Target: PBPK_model_human_Ab|Organism|LargeIntestine|Mucosa|ColonAscendens|Intracellular|CDA1
	Formula: K_water_int * PA_int_cell * C_int - K_water_cell * PA_cell_int * C_cell
		C_cell: PBPK_model_human_Ab|Organism|LargeIntestine|Mucosa|ColonAscendens|Intracellular|CDA1|Concentration(0 [µmol/l])
		C_int: PBPK_model_human_Ab|Organism|LargeIntestine|Mucosa|ColonAscendens|Interstitial|CDA1|Concentration(0 [µmol/l])
		PA_int_cell: PBPK_model_human_Ab|Neighborhoods|ColonAscendens_int_ColonAscendens_cell|CDA1|P*SA interstitial -> intracellular(0 [l/min])
		PA_cell_int: PBPK_model_human_Ab|Neighborhoods|ColonAscendens_int_ColonAscendens_cell|CDA1|P*SA intracellular -> interstitial(0 [l/min])
		K_water_int: PBPK_model_human_Ab|Neighborhoods|ColonAscendens_int_ColonAscendens_cell|CDA1|Partition coefficient (interstitial/water)(1.03909058791745)
		K_water_cell: PBPK_model_human_Ab|Neighborhoods|ColonAscendens_int_ColonAscendens_cell|CDA1|Partition coefficient (intracellular/water)(1.2300089372015)

Transport: EndosomalSpecificClearance_FirstOrder
	Source: PBPK_model_human_Ab|Organism|LargeIntestine|Mucosa|ColonAscendens|Endosome|CDA1
	Target: PBPK_model_human_Ab|Organism|EndosomalClearance|CDA1
	Formula: CLspec*C_end*V_end
		C_end: PBPK_model_human_Ab|Organism|LargeIntestine|Mucosa|ColonAscendens|Endosome|CDA1|Concentration(0 [µmol/l])
		V_end: PBPK_model_human_Ab|Organism|LargeIntestine|Mucosa|ColonAscendens|Endosome|Volume(9.01844756861792E-06 [l])
		CLspec: PBPK_model_human_Ab|Organism|Specific clearance (endosome)(0.2052 [1/min])

Transport: PassiveDiffusionPl2Int
	Source: PBPK_model_human_Ab|Organism|LargeIntestine|Mucosa|ColonAscendens|Plasma|CDA1
	Target: PBPK_model_human_Ab|Organism|LargeIntestine|Mucosa|ColonAscendens|Interstitial|CDA1
	Formula: fu * P_endothelial * SA * (C_pls - C_int / K_int_pls)
		C_int: PBPK_model_human_Ab|Organism|LargeIntestine|Mucosa|ColonAscendens|Interstitial|CDA1|Concentration(0 [µmol/l])
		C_pls: PBPK_model_human_Ab|Organism|LargeIntestine|Mucosa|ColonAscendens|Plasma|CDA1|Concentration(0 [µmol/l])
		fu: PBPK_model_human_Ab|CDA1|Fraction unbound (plasma)(1)
		P_endothelial: PBPK_model_human_Ab|Neighborhoods|ColonAscendens_pls_ColonAscendens_int|CDA1|P (plasma<->interstitial)(0 [dm/min])
		K_int_pls: PBPK_model_human_Ab|Neighborhoods|ColonAscendens_pls_ColonAscendens_int|CDA1|Partition coefficient (interstitial/plasma)(0.96238)
		SA: PBPK_model_human_Ab|Neighborhoods|ColonAscendens_pls_ColonAscendens_int|Surface area (plasma/interstitial)(15.0307459476965 [dm²])

Transport: TwoPoresTransportLink
	Source: PBPK_model_human_Ab|Organism|LargeIntestine|Mucosa|ColonAscendens|Plasma|CDA1
	Target: PBPK_model_human_Ab|Organism|LargeIntestine|Mucosa|ColonAscendens|Interstitial|CDA1
	Formula: fu * ((J_iso+alpha_l*Q_lymph)*(1-sigma_l)*C_pl+(P_endothelial_l*SA_pls_int)*(C_pl-C_int/K_int_pls)*Pe_l/(exp(Pe_l)-1) + (-J_iso+(1-alpha_l)*Q_lymph)*(1-sigma_s)*C_pl+(P_endothelial_s*SA_pls_int)*(C_pl-C_int/K_int_pls)*Pe_s/(exp(Pe_s)-1))
		alpha_l: PBPK_model_human_Ab|Organism|LargeIntestine|Mucosa|ColonAscendens|Flow fraction via large pores(0.05)
		J_iso: PBPK_model_human_Ab|Organism|LargeIntestine|Mucosa|ColonAscendens|Fluid recirculation flow rate(9.14143142809429E-07 [l/min])
		Q_lymph: PBPK_model_human_Ab|Organism|LargeIntestine|Mucosa|ColonAscendens|Lymph flow rate(5.85648492003344E-05 [l/min])
		C_int: PBPK_model_human_Ab|Organism|LargeIntestine|Mucosa|ColonAscendens|Interstitial|CDA1|Concentration(0 [µmol/l])
		C_pl: PBPK_model_human_Ab|Organism|LargeIntestine|Mucosa|ColonAscendens|Plasma|CDA1|Concentration(0 [µmol/l])
		fu: PBPK_model_human_Ab|CDA1|Fraction unbound (plasma)(1)
		P_endothelial_l: PBPK_model_human_Ab|Neighborhoods|ColonAscendens_pls_ColonAscendens_int|CDA1|P (large endothelial pores)(6.45029386687872E-07 [dm/min])
		P_endothelial_s: PBPK_model_human_Ab|Neighborhoods|ColonAscendens_pls_ColonAscendens_int|CDA1|P (small endothelial pores)(1E-22 [dm/min])
		K_int_pls: PBPK_model_human_Ab|Neighborhoods|ColonAscendens_pls_ColonAscendens_int|CDA1|Partition coefficient (interstitial/plasma)(0.96238)
		Pe_l: PBPK_model_human_Ab|Neighborhoods|ColonAscendens_pls_ColonAscendens_int|CDA1|Peclet number (large pores)(0.327874696713464)
		Pe_s: PBPK_model_human_Ab|Neighborhoods|ColonAscendens_pls_ColonAscendens_int|CDA1|Peclet number (small pores)(36407017847237.7)
		sigma_l: PBPK_model_human_Ab|Neighborhoods|ColonAscendens_pls_ColonAscendens_int|CDA1|Reflection coefficient (large pores)(0.172692444072958)
		sigma_s: PBPK_model_human_Ab|Neighborhoods|ColonAscendens_pls_ColonAscendens_int|CDA1|Reflection coefficient (small pores)(0.999)
		SA_pls_int: PBPK_model_human_Ab|Neighborhoods|ColonAscendens_pls_ColonAscendens_int|Surface area (plasma/interstitial)(15.0307459476965 [dm²])

Transport: NetMassTransfer_PlasmaToEndosomal
	Source: PBPK_model_human_Ab|Organism|LargeIntestine|Mucosa|ColonTransversum|Plasma|CDA1
	Target: PBPK_model_human_Ab|Organism|LargeIntestine|Mucosa|ColonTransversum|Endosome|CDA1
	Formula: f_uptake_vas*(IsSmallMolecule ? 0 : K_uptake)*V_end*C_pls
		f_uptake_vas: PBPK_model_human_Ab|Organism|LargeIntestine|Mucosa|ColonTransversum|Fraction of endosomal uptake from plasma(1)
		K_uptake: PBPK_model_human_Ab|Organism|LargeIntestine|Mucosa|ColonTransversum|Rate constant for endosomal uptake(0.294 [1/min])
		C_pls: PBPK_model_human_Ab|Organism|LargeIntestine|Mucosa|ColonTransversum|Plasma|CDA1|Concentration(0 [µmol/l])
		IsSmallMolecule: PBPK_model_human_Ab|CDA1|Is small molecule(0)
		V_end: PBPK_model_human_Ab|Organism|LargeIntestine|Mucosa|ColonTransversum|Endosome|Volume(1.8959650986912E-05 [l])

Transport: NetMassTransfer_EndosomalToPlasma_FcRn_Complex
	Source: PBPK_model_human_Ab|Organism|LargeIntestine|Mucosa|ColonTransversum|Endosome|CDA1-FcRn_Complex
	Target: PBPK_model_human_Ab|Organism|LargeIntestine|Mucosa|ColonTransversum|Plasma|CDA1-FcRn_Complex
	Formula: f_rec_vas * K_rec * C_IgG_FcRn * V_end
		f_rec_vas: PBPK_model_human_Ab|Organism|LargeIntestine|Mucosa|ColonTransversum|Fraction recycled to plasma(1)
		K_rec: PBPK_model_human_Ab|Organism|LargeIntestine|Mucosa|ColonTransversum|Rate constant for recycling from endosomal space(0.0888 [1/min])
		C_IgG_FcRn: PBPK_model_human_Ab|Organism|LargeIntestine|Mucosa|ColonTransversum|Endosome|CDA1-FcRn_Complex|Concentration(0 [µmol/l])
		V_end: PBPK_model_human_Ab|Organism|LargeIntestine|Mucosa|ColonTransversum|Endosome|Volume(1.8959650986912E-05 [l])

Transport: PassiveDiffusionPl2Int
	Source: PBPK_model_human_Ab|Organism|LargeIntestine|Mucosa|ColonTransversum|Plasma|CDA1
	Target: PBPK_model_human_Ab|Organism|LargeIntestine|Mucosa|ColonTransversum|Interstitial|CDA1
	Formula: fu * P_endothelial * SA * (C_pls - C_int / K_int_pls)
		C_int: PBPK_model_human_Ab|Organism|LargeIntestine|Mucosa|ColonTransversum|Interstitial|CDA1|Concentration(0 [µmol/l])
		C_pls: PBPK_model_human_Ab|Organism|LargeIntestine|Mucosa|ColonTransversum|Plasma|CDA1|Concentration(0 [µmol/l])
		fu: PBPK_model_human_Ab|CDA1|Fraction unbound (plasma)(1)
		P_endothelial: PBPK_model_human_Ab|Neighborhoods|ColonTransversum_pls_ColonTransversum_int|CDA1|P (plasma<->interstitial)(0 [dm/min])
		K_int_pls: PBPK_model_human_Ab|Neighborhoods|ColonTransversum_pls_ColonTransversum_int|CDA1|Partition coefficient (interstitial/plasma)(0.96238)
		SA: PBPK_model_human_Ab|Neighborhoods|ColonTransversum_pls_ColonTransversum_int|Surface area (plasma/interstitial)(31.59941831152 [dm²])

Transport: TwoPoresTransportLink
	Source: PBPK_model_human_Ab|Organism|LargeIntestine|Mucosa|ColonTransversum|Plasma|CDA1
	Target: PBPK_model_human_Ab|Organism|LargeIntestine|Mucosa|ColonTransversum|Interstitial|CDA1
	Formula: fu * ((J_iso+alpha_l*Q_lymph)*(1-sigma_l)*C_pl+(P_endothelial_l*SA_pls_int)*(C_pl-C_int/K_int_pls)*Pe_l/(exp(Pe_l)-1) + (-J_iso+(1-alpha_l)*Q_lymph)*(1-sigma_s)*C_pl+(P_endothelial_s*SA_pls_int)*(C_pl-C_int/K_int_pls)*Pe_s/(exp(Pe_s)-1))
		alpha_l: PBPK_model_human_Ab|Organism|LargeIntestine|Mucosa|ColonTransversum|Flow fraction via large pores(0.05)
		J_iso: PBPK_model_human_Ab|Organism|LargeIntestine|Mucosa|ColonTransversum|Fluid recirculation flow rate(2.08197191093004E-06 [l/min])
		Q_lymph: PBPK_model_human_Ab|Organism|LargeIntestine|Mucosa|ColonTransversum|Lymph flow rate(0.000133382142569294 [l/min])
		C_int: PBPK_model_human_Ab|Organism|LargeIntestine|Mucosa|ColonTransversum|Interstitial|CDA1|Concentration(0 [µmol/l])
		C_pl: PBPK_model_human_Ab|Organism|LargeIntestine|Mucosa|ColonTransversum|Plasma|CDA1|Concentration(0 [µmol/l])
		fu: PBPK_model_human_Ab|CDA1|Fraction unbound (plasma)(1)
		P_endothelial_l: PBPK_model_human_Ab|Neighborhoods|ColonTransversum_pls_ColonTransversum_int|CDA1|P (large endothelial pores)(6.45029386687872E-07 [dm/min])
		P_endothelial_s: PBPK_model_human_Ab|Neighborhoods|ColonTransversum_pls_ColonTransversum_int|CDA1|P (small endothelial pores)(1E-22 [dm/min])
		K_int_pls: PBPK_model_human_Ab|Neighborhoods|ColonTransversum_pls_ColonTransversum_int|CDA1|Partition coefficient (interstitial/plasma)(0.96238)
		Pe_l: PBPK_model_human_Ab|Neighborhoods|ColonTransversum_pls_ColonTransversum_int|CDA1|Peclet number (large pores)(0.355197588106253)
		Pe_s: PBPK_model_human_Ab|Neighborhoods|ColonTransversum_pls_ColonTransversum_int|CDA1|Peclet number (small pores)(39440936001174.1)
		sigma_l: PBPK_model_human_Ab|Neighborhoods|ColonTransversum_pls_ColonTransversum_int|CDA1|Reflection coefficient (large pores)(0.172692444072958)
		sigma_s: PBPK_model_human_Ab|Neighborhoods|ColonTransversum_pls_ColonTransversum_int|CDA1|Reflection coefficient (small pores)(0.999)
		SA_pls_int: PBPK_model_human_Ab|Neighborhoods|ColonTransversum_pls_ColonTransversum_int|Surface area (plasma/interstitial)(31.59941831152 [dm²])

Transport: PassiveDiffusionPl2RBC
	Source: PBPK_model_human_Ab|Organism|LargeIntestine|Mucosa|ColonTransversum|Plasma|CDA1
	Target: PBPK_model_human_Ab|Organism|LargeIntestine|Mucosa|ColonTransversum|BloodCells|CDA1
	Formula: SA_bc * fu * (P_pls_rbc * C_pls - P_rbc_pls * C_bc  /K_rbc)
		C_bc: PBPK_model_human_Ab|Organism|LargeIntestine|Mucosa|ColonTransversum|BloodCells|CDA1|Concentration(0 [µmol/l])
		C_pls: PBPK_model_human_Ab|Organism|LargeIntestine|Mucosa|ColonTransversum|Plasma|CDA1|Concentration(0 [µmol/l])
		fu: PBPK_model_human_Ab|CDA1|Fraction unbound (plasma)(1)
		P_rbc_pls: PBPK_model_human_Ab|CDA1|P (blood cells->plasma)(0 [dm/min])
		P_pls_rbc: PBPK_model_human_Ab|CDA1|P (plasma->blood cells)(0 [dm/min])
		K_rbc: PBPK_model_human_Ab|CDA1|Partition coefficient (blood cells/plasma)(0.677819142596308)
		SA_bc: PBPK_model_human_Ab|Neighborhoods|ColonTransversum_pls_ColonTransversum_bc|Surface area (blood cells/plasma)(156.646632206603 [dm²])

Transport: PassiveDiffusionInt2Cell
	Source: PBPK_model_human_Ab|Organism|LargeIntestine|Mucosa|ColonTransversum|Interstitial|CDA1
	Target: PBPK_model_human_Ab|Organism|LargeIntestine|Mucosa|ColonTransversum|Intracellular|CDA1
	Formula: K_water_int * PA_int_cell * C_int - K_water_cell * PA_cell_int * C_cell
		C_cell: PBPK_model_human_Ab|Organism|LargeIntestine|Mucosa|ColonTransversum|Intracellular|CDA1|Concentration(0 [µmol/l])
		C_int: PBPK_model_human_Ab|Organism|LargeIntestine|Mucosa|ColonTransversum|Interstitial|CDA1|Concentration(0 [µmol/l])
		PA_int_cell: PBPK_model_human_Ab|Neighborhoods|ColonTransversum_int_ColonTransversum_cell|CDA1|P*SA interstitial -> intracellular(0 [l/min])
		PA_cell_int: PBPK_model_human_Ab|Neighborhoods|ColonTransversum_int_ColonTransversum_cell|CDA1|P*SA intracellular -> interstitial(0 [l/min])
		K_water_int: PBPK_model_human_Ab|Neighborhoods|ColonTransversum_int_ColonTransversum_cell|CDA1|Partition coefficient (interstitial/water)(1.03909058791745)
		K_water_cell: PBPK_model_human_Ab|Neighborhoods|ColonTransversum_int_ColonTransversum_cell|CDA1|Partition coefficient (intracellular/water)(1.2300089372015)

Transport: NetMassTransfer_InterstitialToEndosomal
	Source: PBPK_model_human_Ab|Organism|LargeIntestine|Mucosa|ColonTransversum|Interstitial|CDA1
	Target: PBPK_model_human_Ab|Organism|LargeIntestine|Mucosa|ColonTransversum|Endosome|CDA1
	Formula: (1-f_uptake_vas)*(IsSmallMolecule ? 0 : K_uptake)*V_end*C_int
		f_uptake_vas: PBPK_model_human_Ab|Organism|LargeIntestine|Mucosa|ColonTransversum|Fraction of endosomal uptake from plasma(1)
		K_uptake: PBPK_model_human_Ab|Organism|LargeIntestine|Mucosa|ColonTransversum|Rate constant for endosomal uptake(0.294 [1/min])
		C_int: PBPK_model_human_Ab|Organism|LargeIntestine|Mucosa|ColonTransversum|Interstitial|CDA1|Concentration(0 [µmol/l])
		IsSmallMolecule: PBPK_model_human_Ab|CDA1|Is small molecule(0)
		V_end: PBPK_model_human_Ab|Organism|LargeIntestine|Mucosa|ColonTransversum|Endosome|Volume(1.8959650986912E-05 [l])

Transport: NetMassTransfer_EndosomalToInterstitial_FcRn_Complex
	Source: PBPK_model_human_Ab|Organism|LargeIntestine|Mucosa|ColonTransversum|Endosome|CDA1-FcRn_Complex
	Target: PBPK_model_human_Ab|Organism|LargeIntestine|Mucosa|ColonTransversum|Interstitial|CDA1-FcRn_Complex
	Formula: (1-f_rec_vas)*K_rec*C_IgG_FcRn*V_end
		f_rec_vas: PBPK_model_human_Ab|Organism|LargeIntestine|Mucosa|ColonTransversum|Fraction recycled to plasma(1)
		K_rec: PBPK_model_human_Ab|Organism|LargeIntestine|Mucosa|ColonTransversum|Rate constant for recycling from endosomal space(0.0888 [1/min])
		C_IgG_FcRn: PBPK_model_human_Ab|Organism|LargeIntestine|Mucosa|ColonTransversum|Endosome|CDA1-FcRn_Complex|Concentration(0 [µmol/l])
		V_end: PBPK_model_human_Ab|Organism|LargeIntestine|Mucosa|ColonTransversum|Endosome|Volume(1.8959650986912E-05 [l])

Transport: EndosomalSpecificClearance_FirstOrder
	Source: PBPK_model_human_Ab|Organism|LargeIntestine|Mucosa|ColonTransversum|Endosome|CDA1
	Target: PBPK_model_human_Ab|Organism|EndosomalClearance|CDA1
	Formula: CLspec*C_end*V_end
		C_end: PBPK_model_human_Ab|Organism|LargeIntestine|Mucosa|ColonTransversum|Endosome|CDA1|Concentration(0 [µmol/l])
		V_end: PBPK_model_human_Ab|Organism|LargeIntestine|Mucosa|ColonTransversum|Endosome|Volume(1.8959650986912E-05 [l])
		CLspec: PBPK_model_human_Ab|Organism|Specific clearance (endosome)(0.2052 [1/min])

Transport: PassiveDiffusionInt2Cell
	Source: PBPK_model_human_Ab|Organism|LargeIntestine|Mucosa|ColonDescendens|Interstitial|CDA1
	Target: PBPK_model_human_Ab|Organism|LargeIntestine|Mucosa|ColonDescendens|Intracellular|CDA1
	Formula: K_water_int * PA_int_cell * C_int - K_water_cell * PA_cell_int * C_cell
		C_cell: PBPK_model_human_Ab|Organism|LargeIntestine|Mucosa|ColonDescendens|Intracellular|CDA1|Concentration(0 [µmol/l])
		C_int: PBPK_model_human_Ab|Organism|LargeIntestine|Mucosa|ColonDescendens|Interstitial|CDA1|Concentration(0 [µmol/l])
		PA_int_cell: PBPK_model_human_Ab|Neighborhoods|ColonDescendens_int_ColonDescendens_cell|CDA1|P*SA interstitial -> intracellular(0 [l/min])
		PA_cell_int: PBPK_model_human_Ab|Neighborhoods|ColonDescendens_int_ColonDescendens_cell|CDA1|P*SA intracellular -> interstitial(0 [l/min])
		K_water_int: PBPK_model_human_Ab|Neighborhoods|ColonDescendens_int_ColonDescendens_cell|CDA1|Partition coefficient (interstitial/water)(1.03909058791745)
		K_water_cell: PBPK_model_human_Ab|Neighborhoods|ColonDescendens_int_ColonDescendens_cell|CDA1|Partition coefficient (intracellular/water)(1.2300089372015)

Transport: PassiveDiffusionPl2RBC
	Source: PBPK_model_human_Ab|Organism|LargeIntestine|Mucosa|ColonDescendens|Plasma|CDA1
	Target: PBPK_model_human_Ab|Organism|LargeIntestine|Mucosa|ColonDescendens|BloodCells|CDA1
	Formula: SA_bc * fu * (P_pls_rbc * C_pls - P_rbc_pls * C_bc  /K_rbc)
		C_bc: PBPK_model_human_Ab|Organism|LargeIntestine|Mucosa|ColonDescendens|BloodCells|CDA1|Concentration(0 [µmol/l])
		C_pls: PBPK_model_human_Ab|Organism|LargeIntestine|Mucosa|ColonDescendens|Plasma|CDA1|Concentration(0 [µmol/l])
		fu: PBPK_model_human_Ab|CDA1|Fraction unbound (plasma)(1)
		P_rbc_pls: PBPK_model_human_Ab|CDA1|P (blood cells->plasma)(0 [dm/min])
		P_pls_rbc: PBPK_model_human_Ab|CDA1|P (plasma->blood cells)(0 [dm/min])
		K_rbc: PBPK_model_human_Ab|CDA1|Partition coefficient (blood cells/plasma)(0.677819142596308)
		SA_bc: PBPK_model_human_Ab|Neighborhoods|ColonDescendens_pls_ColonDescendens_bc|Surface area (blood cells/plasma)(78.3233161033013 [dm²])

Transport: NetMassTransfer_PlasmaToEndosomal
	Source: PBPK_model_human_Ab|Organism|LargeIntestine|Mucosa|ColonDescendens|Plasma|CDA1
	Target: PBPK_model_human_Ab|Organism|LargeIntestine|Mucosa|ColonDescendens|Endosome|CDA1
	Formula: f_uptake_vas*(IsSmallMolecule ? 0 : K_uptake)*V_end*C_pls
		f_uptake_vas: PBPK_model_human_Ab|Organism|LargeIntestine|Mucosa|ColonDescendens|Fraction of endosomal uptake from plasma(1)
		K_uptake: PBPK_model_human_Ab|Organism|LargeIntestine|Mucosa|ColonDescendens|Rate constant for endosomal uptake(0.294 [1/min])
		C_pls: PBPK_model_human_Ab|Organism|LargeIntestine|Mucosa|ColonDescendens|Plasma|CDA1|Concentration(0 [µmol/l])
		IsSmallMolecule: PBPK_model_human_Ab|CDA1|Is small molecule(0)
		V_end: PBPK_model_human_Ab|Organism|LargeIntestine|Mucosa|ColonDescendens|Endosome|Volume(9.47982549345601E-06 [l])

Transport: NetMassTransfer_EndosomalToPlasma_FcRn_Complex
	Source: PBPK_model_human_Ab|Organism|LargeIntestine|Mucosa|ColonDescendens|Endosome|CDA1-FcRn_Complex
	Target: PBPK_model_human_Ab|Organism|LargeIntestine|Mucosa|ColonDescendens|Plasma|CDA1-FcRn_Complex
	Formula: f_rec_vas * K_rec * C_IgG_FcRn * V_end
		f_rec_vas: PBPK_model_human_Ab|Organism|LargeIntestine|Mucosa|ColonDescendens|Fraction recycled to plasma(1)
		K_rec: PBPK_model_human_Ab|Organism|LargeIntestine|Mucosa|ColonDescendens|Rate constant for recycling from endosomal space(0.0888 [1/min])
		C_IgG_FcRn: PBPK_model_human_Ab|Organism|LargeIntestine|Mucosa|ColonDescendens|Endosome|CDA1-FcRn_Complex|Concentration(0 [µmol/l])
		V_end: PBPK_model_human_Ab|Organism|LargeIntestine|Mucosa|ColonDescendens|Endosome|Volume(9.47982549345601E-06 [l])

Transport: PassiveDiffusionPl2Int
	Source: PBPK_model_human_Ab|Organism|LargeIntestine|Mucosa|ColonDescendens|Plasma|CDA1
	Target: PBPK_model_human_Ab|Organism|LargeIntestine|Mucosa|ColonDescendens|Interstitial|CDA1
	Formula: fu * P_endothelial * SA * (C_pls - C_int / K_int_pls)
		C_int: PBPK_model_human_Ab|Organism|LargeIntestine|Mucosa|ColonDescendens|Interstitial|CDA1|Concentration(0 [µmol/l])
		C_pls: PBPK_model_human_Ab|Organism|LargeIntestine|Mucosa|ColonDescendens|Plasma|CDA1|Concentration(0 [µmol/l])
		fu: PBPK_model_human_Ab|CDA1|Fraction unbound (plasma)(1)
		P_endothelial: PBPK_model_human_Ab|Neighborhoods|ColonDescendens_pls_ColonDescendens_int|CDA1|P (plasma<->interstitial)(0 [dm/min])
		K_int_pls: PBPK_model_human_Ab|Neighborhoods|ColonDescendens_pls_ColonDescendens_int|CDA1|Partition coefficient (interstitial/plasma)(0.96238)
		SA: PBPK_model_human_Ab|Neighborhoods|ColonDescendens_pls_ColonDescendens_int|Surface area (plasma/interstitial)(15.79970915576 [dm²])

Transport: TwoPoresTransportLink
	Source: PBPK_model_human_Ab|Organism|LargeIntestine|Mucosa|ColonDescendens|Plasma|CDA1
	Target: PBPK_model_human_Ab|Organism|LargeIntestine|Mucosa|ColonDescendens|Interstitial|CDA1
	Formula: fu * ((J_iso+alpha_l*Q_lymph)*(1-sigma_l)*C_pl+(P_endothelial_l*SA_pls_int)*(C_pl-C_int/K_int_pls)*Pe_l/(exp(Pe_l)-1) + (-J_iso+(1-alpha_l)*Q_lymph)*(1-sigma_s)*C_pl+(P_endothelial_s*SA_pls_int)*(C_pl-C_int/K_int_pls)*Pe_s/(exp(Pe_s)-1))
		alpha_l: PBPK_model_human_Ab|Organism|LargeIntestine|Mucosa|ColonDescendens|Flow fraction via large pores(0.05)
		J_iso: PBPK_model_human_Ab|Organism|LargeIntestine|Mucosa|ColonDescendens|Fluid recirculation flow rate(1.04098595546502E-06 [l/min])
		Q_lymph: PBPK_model_human_Ab|Organism|LargeIntestine|Mucosa|ColonDescendens|Lymph flow rate(6.66910712846469E-05 [l/min])
		C_int: PBPK_model_human_Ab|Organism|LargeIntestine|Mucosa|ColonDescendens|Interstitial|CDA1|Concentration(0 [µmol/l])
		C_pl: PBPK_model_human_Ab|Organism|LargeIntestine|Mucosa|ColonDescendens|Plasma|CDA1|Concentration(0 [µmol/l])
		fu: PBPK_model_human_Ab|CDA1|Fraction unbound (plasma)(1)
		P_endothelial_l: PBPK_model_human_Ab|Neighborhoods|ColonDescendens_pls_ColonDescendens_int|CDA1|P (large endothelial pores)(6.45029386687872E-07 [dm/min])
		P_endothelial_s: PBPK_model_human_Ab|Neighborhoods|ColonDescendens_pls_ColonDescendens_int|CDA1|P (small endothelial pores)(1E-22 [dm/min])
		K_int_pls: PBPK_model_human_Ab|Neighborhoods|ColonDescendens_pls_ColonDescendens_int|CDA1|Partition coefficient (interstitial/plasma)(0.96238)
		Pe_l: PBPK_model_human_Ab|Neighborhoods|ColonDescendens_pls_ColonDescendens_int|CDA1|Peclet number (large pores)(0.355197588106253)
		Pe_s: PBPK_model_human_Ab|Neighborhoods|ColonDescendens_pls_ColonDescendens_int|CDA1|Peclet number (small pores)(39440936001174.1)
		sigma_l: PBPK_model_human_Ab|Neighborhoods|ColonDescendens_pls_ColonDescendens_int|CDA1|Reflection coefficient (large pores)(0.172692444072958)
		sigma_s: PBPK_model_human_Ab|Neighborhoods|ColonDescendens_pls_ColonDescendens_int|CDA1|Reflection coefficient (small pores)(0.999)
		SA_pls_int: PBPK_model_human_Ab|Neighborhoods|ColonDescendens_pls_ColonDescendens_int|Surface area (plasma/interstitial)(15.79970915576 [dm²])

Transport: NetMassTransfer_InterstitialToEndosomal
	Source: PBPK_model_human_Ab|Organism|LargeIntestine|Mucosa|ColonDescendens|Interstitial|CDA1
	Target: PBPK_model_human_Ab|Organism|LargeIntestine|Mucosa|ColonDescendens|Endosome|CDA1
	Formula: (1-f_uptake_vas)*(IsSmallMolecule ? 0 : K_uptake)*V_end*C_int
		f_uptake_vas: PBPK_model_human_Ab|Organism|LargeIntestine|Mucosa|ColonDescendens|Fraction of endosomal uptake from plasma(1)
		K_uptake: PBPK_model_human_Ab|Organism|LargeIntestine|Mucosa|ColonDescendens|Rate constant for endosomal uptake(0.294 [1/min])
		C_int: PBPK_model_human_Ab|Organism|LargeIntestine|Mucosa|ColonDescendens|Interstitial|CDA1|Concentration(0 [µmol/l])
		IsSmallMolecule: PBPK_model_human_Ab|CDA1|Is small molecule(0)
		V_end: PBPK_model_human_Ab|Organism|LargeIntestine|Mucosa|ColonDescendens|Endosome|Volume(9.47982549345601E-06 [l])

Transport: NetMassTransfer_EndosomalToInterstitial_FcRn_Complex
	Source: PBPK_model_human_Ab|Organism|LargeIntestine|Mucosa|ColonDescendens|Endosome|CDA1-FcRn_Complex
	Target: PBPK_model_human_Ab|Organism|LargeIntestine|Mucosa|ColonDescendens|Interstitial|CDA1-FcRn_Complex
	Formula: (1-f_rec_vas)*K_rec*C_IgG_FcRn*V_end
		f_rec_vas: PBPK_model_human_Ab|Organism|LargeIntestine|Mucosa|ColonDescendens|Fraction recycled to plasma(1)
		K_rec: PBPK_model_human_Ab|Organism|LargeIntestine|Mucosa|ColonDescendens|Rate constant for recycling from endosomal space(0.0888 [1/min])
		C_IgG_FcRn: PBPK_model_human_Ab|Organism|LargeIntestine|Mucosa|ColonDescendens|Endosome|CDA1-FcRn_Complex|Concentration(0 [µmol/l])
		V_end: PBPK_model_human_Ab|Organism|LargeIntestine|Mucosa|ColonDescendens|Endosome|Volume(9.47982549345601E-06 [l])

Transport: EndosomalSpecificClearance_FirstOrder
	Source: PBPK_model_human_Ab|Organism|LargeIntestine|Mucosa|ColonDescendens|Endosome|CDA1
	Target: PBPK_model_human_Ab|Organism|EndosomalClearance|CDA1
	Formula: CLspec*C_end*V_end
		C_end: PBPK_model_human_Ab|Organism|LargeIntestine|Mucosa|ColonDescendens|Endosome|CDA1|Concentration(0 [µmol/l])
		V_end: PBPK_model_human_Ab|Organism|LargeIntestine|Mucosa|ColonDescendens|Endosome|Volume(9.47982549345601E-06 [l])
		CLspec: PBPK_model_human_Ab|Organism|Specific clearance (endosome)(0.2052 [1/min])

Transport: NetMassTransfer_PlasmaToEndosomal
	Source: PBPK_model_human_Ab|Organism|LargeIntestine|Mucosa|ColonSigmoid|Plasma|CDA1
	Target: PBPK_model_human_Ab|Organism|LargeIntestine|Mucosa|ColonSigmoid|Endosome|CDA1
	Formula: f_uptake_vas*(IsSmallMolecule ? 0 : K_uptake)*V_end*C_pls
		f_uptake_vas: PBPK_model_human_Ab|Organism|LargeIntestine|Mucosa|ColonSigmoid|Fraction of endosomal uptake from plasma(1)
		K_uptake: PBPK_model_human_Ab|Organism|LargeIntestine|Mucosa|ColonSigmoid|Rate constant for endosomal uptake(0.294 [1/min])
		C_pls: PBPK_model_human_Ab|Organism|LargeIntestine|Mucosa|ColonSigmoid|Plasma|CDA1|Concentration(0 [µmol/l])
		IsSmallMolecule: PBPK_model_human_Ab|CDA1|Is small molecule(0)
		V_end: PBPK_model_human_Ab|Organism|LargeIntestine|Mucosa|ColonSigmoid|Endosome|Volume(7.61771691438429E-06 [l])

Transport: NetMassTransfer_EndosomalToPlasma_FcRn_Complex
	Source: PBPK_model_human_Ab|Organism|LargeIntestine|Mucosa|ColonSigmoid|Endosome|CDA1-FcRn_Complex
	Target: PBPK_model_human_Ab|Organism|LargeIntestine|Mucosa|ColonSigmoid|Plasma|CDA1-FcRn_Complex
	Formula: f_rec_vas * K_rec * C_IgG_FcRn * V_end
		f_rec_vas: PBPK_model_human_Ab|Organism|LargeIntestine|Mucosa|ColonSigmoid|Fraction recycled to plasma(1)
		K_rec: PBPK_model_human_Ab|Organism|LargeIntestine|Mucosa|ColonSigmoid|Rate constant for recycling from endosomal space(0.0888 [1/min])
		C_IgG_FcRn: PBPK_model_human_Ab|Organism|LargeIntestine|Mucosa|ColonSigmoid|Endosome|CDA1-FcRn_Complex|Concentration(0 [µmol/l])
		V_end: PBPK_model_human_Ab|Organism|LargeIntestine|Mucosa|ColonSigmoid|Endosome|Volume(7.61771691438429E-06 [l])

Transport: PassiveDiffusionInt2Cell
	Source: PBPK_model_human_Ab|Organism|LargeIntestine|Mucosa|ColonSigmoid|Interstitial|CDA1
	Target: PBPK_model_human_Ab|Organism|LargeIntestine|Mucosa|ColonSigmoid|Intracellular|CDA1
	Formula: K_water_int * PA_int_cell * C_int - K_water_cell * PA_cell_int * C_cell
		C_cell: PBPK_model_human_Ab|Organism|LargeIntestine|Mucosa|ColonSigmoid|Intracellular|CDA1|Concentration(0 [µmol/l])
		C_int: PBPK_model_human_Ab|Organism|LargeIntestine|Mucosa|ColonSigmoid|Interstitial|CDA1|Concentration(0 [µmol/l])
		PA_int_cell: PBPK_model_human_Ab|Neighborhoods|ColonSigmoid_int_ColonSigmoid_cell|CDA1|P*SA interstitial -> intracellular(0 [l/min])
		PA_cell_int: PBPK_model_human_Ab|Neighborhoods|ColonSigmoid_int_ColonSigmoid_cell|CDA1|P*SA intracellular -> interstitial(0 [l/min])
		K_water_int: PBPK_model_human_Ab|Neighborhoods|ColonSigmoid_int_ColonSigmoid_cell|CDA1|Partition coefficient (interstitial/water)(1.03909058791745)
		K_water_cell: PBPK_model_human_Ab|Neighborhoods|ColonSigmoid_int_ColonSigmoid_cell|CDA1|Partition coefficient (intracellular/water)(1.2300089372015)

Transport: EndosomalSpecificClearance_FirstOrder
	Source: PBPK_model_human_Ab|Organism|LargeIntestine|Mucosa|ColonSigmoid|Endosome|CDA1
	Target: PBPK_model_human_Ab|Organism|EndosomalClearance|CDA1
	Formula: CLspec*C_end*V_end
		C_end: PBPK_model_human_Ab|Organism|LargeIntestine|Mucosa|ColonSigmoid|Endosome|CDA1|Concentration(0 [µmol/l])
		V_end: PBPK_model_human_Ab|Organism|LargeIntestine|Mucosa|ColonSigmoid|Endosome|Volume(7.61771691438429E-06 [l])
		CLspec: PBPK_model_human_Ab|Organism|Specific clearance (endosome)(0.2052 [1/min])

Transport: PassiveDiffusionPl2RBC
	Source: PBPK_model_human_Ab|Organism|LargeIntestine|Mucosa|ColonSigmoid|Plasma|CDA1
	Target: PBPK_model_human_Ab|Organism|LargeIntestine|Mucosa|ColonSigmoid|BloodCells|CDA1
	Formula: SA_bc * fu * (P_pls_rbc * C_pls - P_rbc_pls * C_bc  /K_rbc)
		C_bc: PBPK_model_human_Ab|Organism|LargeIntestine|Mucosa|ColonSigmoid|BloodCells|CDA1|Concentration(0 [µmol/l])
		C_pls: PBPK_model_human_Ab|Organism|LargeIntestine|Mucosa|ColonSigmoid|Plasma|CDA1|Concentration(0 [µmol/l])
		fu: PBPK_model_human_Ab|CDA1|Fraction unbound (plasma)(1)
		P_rbc_pls: PBPK_model_human_Ab|CDA1|P (blood cells->plasma)(0 [dm/min])
		P_pls_rbc: PBPK_model_human_Ab|CDA1|P (plasma->blood cells)(0 [dm/min])
		K_rbc: PBPK_model_human_Ab|CDA1|Partition coefficient (blood cells/plasma)(0.677819142596308)
		SA_bc: PBPK_model_human_Ab|Neighborhoods|ColonSigmoid_pls_ColonSigmoid_bc|Surface area (blood cells/plasma)(62.9383790115814 [dm²])

Transport: NetMassTransfer_InterstitialToEndosomal
	Source: PBPK_model_human_Ab|Organism|LargeIntestine|Mucosa|ColonSigmoid|Interstitial|CDA1
	Target: PBPK_model_human_Ab|Organism|LargeIntestine|Mucosa|ColonSigmoid|Endosome|CDA1
	Formula: (1-f_uptake_vas)*(IsSmallMolecule ? 0 : K_uptake)*V_end*C_int
		f_uptake_vas: PBPK_model_human_Ab|Organism|LargeIntestine|Mucosa|ColonSigmoid|Fraction of endosomal uptake from plasma(1)
		K_uptake: PBPK_model_human_Ab|Organism|LargeIntestine|Mucosa|ColonSigmoid|Rate constant for endosomal uptake(0.294 [1/min])
		C_int: PBPK_model_human_Ab|Organism|LargeIntestine|Mucosa|ColonSigmoid|Interstitial|CDA1|Concentration(0 [µmol/l])
		IsSmallMolecule: PBPK_model_human_Ab|CDA1|Is small molecule(0)
		V_end: PBPK_model_human_Ab|Organism|LargeIntestine|Mucosa|ColonSigmoid|Endosome|Volume(7.61771691438429E-06 [l])

Transport: NetMassTransfer_EndosomalToInterstitial_FcRn_Complex
	Source: PBPK_model_human_Ab|Organism|LargeIntestine|Mucosa|ColonSigmoid|Endosome|CDA1-FcRn_Complex
	Target: PBPK_model_human_Ab|Organism|LargeIntestine|Mucosa|ColonSigmoid|Interstitial|CDA1-FcRn_Complex
	Formula: (1-f_rec_vas)*K_rec*C_IgG_FcRn*V_end
		f_rec_vas: PBPK_model_human_Ab|Organism|LargeIntestine|Mucosa|ColonSigmoid|Fraction recycled to plasma(1)
		K_rec: PBPK_model_human_Ab|Organism|LargeIntestine|Mucosa|ColonSigmoid|Rate constant for recycling from endosomal space(0.0888 [1/min])
		C_IgG_FcRn: PBPK_model_human_Ab|Organism|LargeIntestine|Mucosa|ColonSigmoid|Endosome|CDA1-FcRn_Complex|Concentration(0 [µmol/l])
		V_end: PBPK_model_human_Ab|Organism|LargeIntestine|Mucosa|ColonSigmoid|Endosome|Volume(7.61771691438429E-06 [l])

Transport: PassiveDiffusionPl2Int
	Source: PBPK_model_human_Ab|Organism|LargeIntestine|Mucosa|ColonSigmoid|Plasma|CDA1
	Target: PBPK_model_human_Ab|Organism|LargeIntestine|Mucosa|ColonSigmoid|Interstitial|CDA1
	Formula: fu * P_endothelial * SA * (C_pls - C_int / K_int_pls)
		C_int: PBPK_model_human_Ab|Organism|LargeIntestine|Mucosa|ColonSigmoid|Interstitial|CDA1|Concentration(0 [µmol/l])
		C_pls: PBPK_model_human_Ab|Organism|LargeIntestine|Mucosa|ColonSigmoid|Plasma|CDA1|Concentration(0 [µmol/l])
		fu: PBPK_model_human_Ab|CDA1|Fraction unbound (plasma)(1)
		P_endothelial: PBPK_model_human_Ab|Neighborhoods|ColonSigmoid_pls_ColonSigmoid_int|CDA1|P (plasma<->interstitial)(0 [dm/min])
		K_int_pls: PBPK_model_human_Ab|Neighborhoods|ColonSigmoid_pls_ColonSigmoid_int|CDA1|Partition coefficient (interstitial/plasma)(0.96238)
		SA: PBPK_model_human_Ab|Neighborhoods|ColonSigmoid_pls_ColonSigmoid_int|Surface area (plasma/interstitial)(12.6961948573072 [dm²])

Transport: TwoPoresTransportLink
	Source: PBPK_model_human_Ab|Organism|LargeIntestine|Mucosa|ColonSigmoid|Plasma|CDA1
	Target: PBPK_model_human_Ab|Organism|LargeIntestine|Mucosa|ColonSigmoid|Interstitial|CDA1
	Formula: fu * ((J_iso+alpha_l*Q_lymph)*(1-sigma_l)*C_pl+(P_endothelial_l*SA_pls_int)*(C_pl-C_int/K_int_pls)*Pe_l/(exp(Pe_l)-1) + (-J_iso+(1-alpha_l)*Q_lymph)*(1-sigma_s)*C_pl+(P_endothelial_s*SA_pls_int)*(C_pl-C_int/K_int_pls)*Pe_s/(exp(Pe_s)-1))
		alpha_l: PBPK_model_human_Ab|Organism|LargeIntestine|Mucosa|ColonSigmoid|Flow fraction via large pores(0.05)
		J_iso: PBPK_model_human_Ab|Organism|LargeIntestine|Mucosa|ColonSigmoid|Fluid recirculation flow rate(1.25475985703373E-06 [l/min])
		Q_lymph: PBPK_model_human_Ab|Organism|LargeIntestine|Mucosa|ColonSigmoid|Lymph flow rate(8.0386559137744E-05 [l/min])
		C_int: PBPK_model_human_Ab|Organism|LargeIntestine|Mucosa|ColonSigmoid|Interstitial|CDA1|Concentration(0 [µmol/l])
		C_pl: PBPK_model_human_Ab|Organism|LargeIntestine|Mucosa|ColonSigmoid|Plasma|CDA1|Concentration(0 [µmol/l])
		fu: PBPK_model_human_Ab|CDA1|Fraction unbound (plasma)(1)
		P_endothelial_l: PBPK_model_human_Ab|Neighborhoods|ColonSigmoid_pls_ColonSigmoid_int|CDA1|P (large endothelial pores)(6.45029386687872E-07 [dm/min])
		P_endothelial_s: PBPK_model_human_Ab|Neighborhoods|ColonSigmoid_pls_ColonSigmoid_int|CDA1|P (small endothelial pores)(1E-22 [dm/min])
		K_int_pls: PBPK_model_human_Ab|Neighborhoods|ColonSigmoid_pls_ColonSigmoid_int|CDA1|Partition coefficient (interstitial/plasma)(0.96238)
		Pe_l: PBPK_model_human_Ab|Neighborhoods|ColonSigmoid_pls_ColonSigmoid_int|CDA1|Peclet number (large pores)(0.53279638215938)
		Pe_s: PBPK_model_human_Ab|Neighborhoods|ColonSigmoid_pls_ColonSigmoid_int|CDA1|Peclet number (small pores)(59161404001761.2)
		sigma_l: PBPK_model_human_Ab|Neighborhoods|ColonSigmoid_pls_ColonSigmoid_int|CDA1|Reflection coefficient (large pores)(0.172692444072958)
		sigma_s: PBPK_model_human_Ab|Neighborhoods|ColonSigmoid_pls_ColonSigmoid_int|CDA1|Reflection coefficient (small pores)(0.999)
		SA_pls_int: PBPK_model_human_Ab|Neighborhoods|ColonSigmoid_pls_ColonSigmoid_int|Surface area (plasma/interstitial)(12.6961948573072 [dm²])

Transport: PassiveDiffusionInt2Cell
	Source: PBPK_model_human_Ab|Organism|LargeIntestine|Mucosa|Rectum|Interstitial|CDA1
	Target: PBPK_model_human_Ab|Organism|LargeIntestine|Mucosa|Rectum|Intracellular|CDA1
	Formula: K_water_int * PA_int_cell * C_int - K_water_cell * PA_cell_int * C_cell
		C_cell: PBPK_model_human_Ab|Organism|LargeIntestine|Mucosa|Rectum|Intracellular|CDA1|Concentration(0 [µmol/l])
		C_int: PBPK_model_human_Ab|Organism|LargeIntestine|Mucosa|Rectum|Interstitial|CDA1|Concentration(0 [µmol/l])
		PA_int_cell: PBPK_model_human_Ab|Neighborhoods|Rectum_int_Rectum_cell|CDA1|P*SA interstitial -> intracellular(0 [l/min])
		PA_cell_int: PBPK_model_human_Ab|Neighborhoods|Rectum_int_Rectum_cell|CDA1|P*SA intracellular -> interstitial(0 [l/min])
		K_water_int: PBPK_model_human_Ab|Neighborhoods|Rectum_int_Rectum_cell|CDA1|Partition coefficient (interstitial/water)(1.03909058791745)
		K_water_cell: PBPK_model_human_Ab|Neighborhoods|Rectum_int_Rectum_cell|CDA1|Partition coefficient (intracellular/water)(1.2300089372015)

Transport: PassiveDiffusionPl2RBC
	Source: PBPK_model_human_Ab|Organism|LargeIntestine|Mucosa|Rectum|Plasma|CDA1
	Target: PBPK_model_human_Ab|Organism|LargeIntestine|Mucosa|Rectum|BloodCells|CDA1
	Formula: SA_bc * fu * (P_pls_rbc * C_pls - P_rbc_pls * C_bc  /K_rbc)
		C_bc: PBPK_model_human_Ab|Organism|LargeIntestine|Mucosa|Rectum|BloodCells|CDA1|Concentration(0 [µmol/l])
		C_pls: PBPK_model_human_Ab|Organism|LargeIntestine|Mucosa|Rectum|Plasma|CDA1|Concentration(0 [µmol/l])
		fu: PBPK_model_human_Ab|CDA1|Fraction unbound (plasma)(1)
		P_rbc_pls: PBPK_model_human_Ab|CDA1|P (blood cells->plasma)(0 [dm/min])
		P_pls_rbc: PBPK_model_human_Ab|CDA1|P (plasma->blood cells)(0 [dm/min])
		K_rbc: PBPK_model_human_Ab|CDA1|Partition coefficient (blood cells/plasma)(0.677819142596308)
		SA_bc: PBPK_model_human_Ab|Neighborhoods|Rectum_pls_Rectum_bc|Surface area (blood cells/plasma)(25.6415618195332 [dm²])

Transport: PassiveDiffusionPl2Int
	Source: PBPK_model_human_Ab|Organism|LargeIntestine|Mucosa|Rectum|Plasma|CDA1
	Target: PBPK_model_human_Ab|Organism|LargeIntestine|Mucosa|Rectum|Interstitial|CDA1
	Formula: fu * P_endothelial * SA * (C_pls - C_int / K_int_pls)
		C_int: PBPK_model_human_Ab|Organism|LargeIntestine|Mucosa|Rectum|Interstitial|CDA1|Concentration(0 [µmol/l])
		C_pls: PBPK_model_human_Ab|Organism|LargeIntestine|Mucosa|Rectum|Plasma|CDA1|Concentration(0 [µmol/l])
		fu: PBPK_model_human_Ab|CDA1|Fraction unbound (plasma)(1)
		P_endothelial: PBPK_model_human_Ab|Neighborhoods|Rectum_pls_Rectum_int|CDA1|P (plasma<->interstitial)(0 [dm/min])
		K_int_pls: PBPK_model_human_Ab|Neighborhoods|Rectum_pls_Rectum_int|CDA1|Partition coefficient (interstitial/plasma)(0.96238)
		SA: PBPK_model_human_Ab|Neighborhoods|Rectum_pls_Rectum_int|Surface area (plasma/interstitial)(5.17252383075477 [dm²])

Transport: TwoPoresTransportLink
	Source: PBPK_model_human_Ab|Organism|LargeIntestine|Mucosa|Rectum|Plasma|CDA1
	Target: PBPK_model_human_Ab|Organism|LargeIntestine|Mucosa|Rectum|Interstitial|CDA1
	Formula: fu * ((J_iso+alpha_l*Q_lymph)*(1-sigma_l)*C_pl+(P_endothelial_l*SA_pls_int)*(C_pl-C_int/K_int_pls)*Pe_l/(exp(Pe_l)-1) + (-J_iso+(1-alpha_l)*Q_lymph)*(1-sigma_s)*C_pl+(P_endothelial_s*SA_pls_int)*(C_pl-C_int/K_int_pls)*Pe_s/(exp(Pe_s)-1))
		alpha_l: PBPK_model_human_Ab|Organism|LargeIntestine|Mucosa|Rectum|Flow fraction via large pores(0.05)
		J_iso: PBPK_model_human_Ab|Organism|LargeIntestine|Mucosa|Rectum|Fluid recirculation flow rate(5.11198460273E-07 [l/min])
		Q_lymph: PBPK_model_human_Ab|Organism|LargeIntestine|Mucosa|Rectum|Lymph flow rate(3.27500796487105E-05 [l/min])
		C_int: PBPK_model_human_Ab|Organism|LargeIntestine|Mucosa|Rectum|Interstitial|CDA1|Concentration(0 [µmol/l])
		C_pl: PBPK_model_human_Ab|Organism|LargeIntestine|Mucosa|Rectum|Plasma|CDA1|Concentration(0 [µmol/l])
		fu: PBPK_model_human_Ab|CDA1|Fraction unbound (plasma)(1)
		P_endothelial_l: PBPK_model_human_Ab|Neighborhoods|Rectum_pls_Rectum_int|CDA1|P (large endothelial pores)(6.45029386687872E-07 [dm/min])
		P_endothelial_s: PBPK_model_human_Ab|Neighborhoods|Rectum_pls_Rectum_int|CDA1|P (small endothelial pores)(1E-22 [dm/min])
		K_int_pls: PBPK_model_human_Ab|Neighborhoods|Rectum_pls_Rectum_int|CDA1|Partition coefficient (interstitial/plasma)(0.96238)
		Pe_l: PBPK_model_human_Ab|Neighborhoods|Rectum_pls_Rectum_int|CDA1|Peclet number (large pores)(0.53279638215938)
		Pe_s: PBPK_model_human_Ab|Neighborhoods|Rectum_pls_Rectum_int|CDA1|Peclet number (small pores)(59161404001761.2)
		sigma_l: PBPK_model_human_Ab|Neighborhoods|Rectum_pls_Rectum_int|CDA1|Reflection coefficient (large pores)(0.172692444072958)
		sigma_s: PBPK_model_human_Ab|Neighborhoods|Rectum_pls_Rectum_int|CDA1|Reflection coefficient (small pores)(0.999)
		SA_pls_int: PBPK_model_human_Ab|Neighborhoods|Rectum_pls_Rectum_int|Surface area (plasma/interstitial)(5.17252383075477 [dm²])

Transport: NetMassTransfer_PlasmaToEndosomal
	Source: PBPK_model_human_Ab|Organism|LargeIntestine|Mucosa|Rectum|Plasma|CDA1
	Target: PBPK_model_human_Ab|Organism|LargeIntestine|Mucosa|Rectum|Endosome|CDA1
	Formula: f_uptake_vas*(IsSmallMolecule ? 0 : K_uptake)*V_end*C_pls
		f_uptake_vas: PBPK_model_human_Ab|Organism|LargeIntestine|Mucosa|Rectum|Fraction of endosomal uptake from plasma(1)
		K_uptake: PBPK_model_human_Ab|Organism|LargeIntestine|Mucosa|Rectum|Rate constant for endosomal uptake(0.294 [1/min])
		C_pls: PBPK_model_human_Ab|Organism|LargeIntestine|Mucosa|Rectum|Plasma|CDA1|Concentration(0 [µmol/l])
		IsSmallMolecule: PBPK_model_human_Ab|CDA1|Is small molecule(0)
		V_end: PBPK_model_human_Ab|Organism|LargeIntestine|Mucosa|Rectum|Endosome|Volume(3.10351429845286E-06 [l])

Transport: NetMassTransfer_EndosomalToPlasma_FcRn_Complex
	Source: PBPK_model_human_Ab|Organism|LargeIntestine|Mucosa|Rectum|Endosome|CDA1-FcRn_Complex
	Target: PBPK_model_human_Ab|Organism|LargeIntestine|Mucosa|Rectum|Plasma|CDA1-FcRn_Complex
	Formula: f_rec_vas * K_rec * C_IgG_FcRn * V_end
		f_rec_vas: PBPK_model_human_Ab|Organism|LargeIntestine|Mucosa|Rectum|Fraction recycled to plasma(1)
		K_rec: PBPK_model_human_Ab|Organism|LargeIntestine|Mucosa|Rectum|Rate constant for recycling from endosomal space(0.0888 [1/min])
		C_IgG_FcRn: PBPK_model_human_Ab|Organism|LargeIntestine|Mucosa|Rectum|Endosome|CDA1-FcRn_Complex|Concentration(0 [µmol/l])
		V_end: PBPK_model_human_Ab|Organism|LargeIntestine|Mucosa|Rectum|Endosome|Volume(3.10351429845286E-06 [l])

Transport: NetMassTransfer_InterstitialToEndosomal
	Source: PBPK_model_human_Ab|Organism|LargeIntestine|Mucosa|Rectum|Interstitial|CDA1
	Target: PBPK_model_human_Ab|Organism|LargeIntestine|Mucosa|Rectum|Endosome|CDA1
	Formula: (1-f_uptake_vas)*(IsSmallMolecule ? 0 : K_uptake)*V_end*C_int
		f_uptake_vas: PBPK_model_human_Ab|Organism|LargeIntestine|Mucosa|Rectum|Fraction of endosomal uptake from plasma(1)
		K_uptake: PBPK_model_human_Ab|Organism|LargeIntestine|Mucosa|Rectum|Rate constant for endosomal uptake(0.294 [1/min])
		C_int: PBPK_model_human_Ab|Organism|LargeIntestine|Mucosa|Rectum|Interstitial|CDA1|Concentration(0 [µmol/l])
		IsSmallMolecule: PBPK_model_human_Ab|CDA1|Is small molecule(0)
		V_end: PBPK_model_human_Ab|Organism|LargeIntestine|Mucosa|Rectum|Endosome|Volume(3.10351429845286E-06 [l])

Transport: NetMassTransfer_EndosomalToInterstitial_FcRn_Complex
	Source: PBPK_model_human_Ab|Organism|LargeIntestine|Mucosa|Rectum|Endosome|CDA1-FcRn_Complex
	Target: PBPK_model_human_Ab|Organism|LargeIntestine|Mucosa|Rectum|Interstitial|CDA1-FcRn_Complex
	Formula: (1-f_rec_vas)*K_rec*C_IgG_FcRn*V_end
		f_rec_vas: PBPK_model_human_Ab|Organism|LargeIntestine|Mucosa|Rectum|Fraction recycled to plasma(1)
		K_rec: PBPK_model_human_Ab|Organism|LargeIntestine|Mucosa|Rectum|Rate constant for recycling from endosomal space(0.0888 [1/min])
		C_IgG_FcRn: PBPK_model_human_Ab|Organism|LargeIntestine|Mucosa|Rectum|Endosome|CDA1-FcRn_Complex|Concentration(0 [µmol/l])
		V_end: PBPK_model_human_Ab|Organism|LargeIntestine|Mucosa|Rectum|Endosome|Volume(3.10351429845286E-06 [l])

Transport: EndosomalSpecificClearance_FirstOrder
	Source: PBPK_model_human_Ab|Organism|LargeIntestine|Mucosa|Rectum|Endosome|CDA1
	Target: PBPK_model_human_Ab|Organism|EndosomalClearance|CDA1
	Formula: CLspec*C_end*V_end
		C_end: PBPK_model_human_Ab|Organism|LargeIntestine|Mucosa|Rectum|Endosome|CDA1|Concentration(0 [µmol/l])
		V_end: PBPK_model_human_Ab|Organism|LargeIntestine|Mucosa|Rectum|Endosome|Volume(3.10351429845286E-06 [l])
		CLspec: PBPK_model_human_Ab|Organism|Specific clearance (endosome)(0.2052 [1/min])

Transport: MassTransferMucosaToPvePlasma
	Source: PBPK_model_human_Ab|Organism|SmallIntestine|Mucosa|Duodenum|Plasma|CDA1
	Target: PBPK_model_human_Ab|Organism|PortalVein|Plasma|CDA1
	Formula: MassTransferMucosaToPvePlasmaRate
		MassTransferMucosaToPvePlasmaRate: PBPK_model_human_Ab|Neighborhoods|Duodenum_pls_PortalVein_pls|CDA1|Mass transfer rate (mucosa to portal vein plasma)(0 [µmol/min])

Transport: MassTransferMucosaToPveBC
	Source: PBPK_model_human_Ab|Organism|SmallIntestine|Mucosa|Duodenum|BloodCells|CDA1
	Target: PBPK_model_human_Ab|Organism|PortalVein|BloodCells|CDA1
	Formula: MassTransferMucosaToPveBCRate
		MassTransferMucosaToPveBCRate: PBPK_model_human_Ab|Neighborhoods|Duodenum_bc_PortalVein_bc|CDA1|Mass transfer rate (mucosa to portal vein blood cells)(0 [µmol/min])

Transport: DrugAbsorption_trans
	Source: PBPK_model_human_Ab|Organism|Lumen|Duodenum|CDA1
	Target: PBPK_model_human_Ab|Organism|SmallIntestine|Mucosa|Duodenum|Intracellular|CDA1
	Formula: DrugAbsorptionLumenToMucosaRate
		DrugAbsorptionLumenToMucosaRate: PBPK_model_human_Ab|Neighborhoods|Lumen_duo_Duodenum_cell|CDA1|Drug absorption rate (lumen to mucosa)(0 [µmol/min])

Transport: DrugAbsorption_para
	Source: PBPK_model_human_Ab|Organism|Lumen|Duodenum|CDA1
	Target: PBPK_model_human_Ab|Organism|SmallIntestine|Mucosa|Duodenum|Plasma|CDA1
	Formula: DrugAbsorptionLumenToMucosaRate
		DrugAbsorptionLumenToMucosaRate: PBPK_model_human_Ab|Neighborhoods|Lumen_duo_Duodenum_pls|CDA1|Drug absorption rate (lumen to mucosa)(0 [µmol/min])

Transport: MassTransferBloodPool2OrgRBC
	Source: PBPK_model_human_Ab|Organism|ArterialBlood|BloodCells|CDA1
	Target: PBPK_model_human_Ab|Organism|Bone|BloodCells|CDA1
	Formula: Q*HCT*C_bc
		Q: PBPK_model_human_Ab|Organism|Bone|Blood flow rate(0.324956140036248 [l/min])
		C_bc: PBPK_model_human_Ab|Organism|ArterialBlood|BloodCells|CDA1|Concentration(0 [µmol/l])
		HCT: PBPK_model_human_Ab|Organism|Hematocrit(0.47)

Transport: MassTransferBloodPool2OrgPl
	Source: PBPK_model_human_Ab|Organism|ArterialBlood|Plasma|CDA1
	Target: PBPK_model_human_Ab|Organism|LargeIntestine|Plasma|CDA1
	Formula: Q*(1-HCT)*C_pls
		Q: PBPK_model_human_Ab|Organism|LargeIntestine|Blood flow rate(0.260069878412351 [l/min])
		C_pls: PBPK_model_human_Ab|Organism|ArterialBlood|Plasma|CDA1|Concentration(0 [µmol/l])
		HCT: PBPK_model_human_Ab|Organism|Hematocrit(0.47)

Transport: MassTransferBloodPool2OrgRBC
	Source: PBPK_model_human_Ab|Organism|ArterialBlood|BloodCells|CDA1
	Target: PBPK_model_human_Ab|Organism|SmallIntestine|BloodCells|CDA1
	Formula: Q*HCT*C_bc
		Q: PBPK_model_human_Ab|Organism|SmallIntestine|Blood flow rate(0.650318551621488 [l/min])
		C_bc: PBPK_model_human_Ab|Organism|ArterialBlood|BloodCells|CDA1|Concentration(0 [µmol/l])
		HCT: PBPK_model_human_Ab|Organism|Hematocrit(0.47)

Transport: MassTransferBloodPool2OrgRBC
	Source: PBPK_model_human_Ab|Organism|ArterialBlood|BloodCells|CDA1
	Target: PBPK_model_human_Ab|Organism|Spleen|BloodCells|CDA1
	Formula: Q*HCT*C_bc
		Q: PBPK_model_human_Ab|Organism|Spleen|Blood flow rate(0.165772755931134 [l/min])
		C_bc: PBPK_model_human_Ab|Organism|ArterialBlood|BloodCells|CDA1|Concentration(0 [µmol/l])
		HCT: PBPK_model_human_Ab|Organism|Hematocrit(0.47)

Transport: MassTransferBloodPool2OrgRBC
	Source: PBPK_model_human_Ab|Organism|ArterialBlood|BloodCells|CDA1
	Target: PBPK_model_human_Ab|Organism|Stomach|BloodCells|CDA1
	Formula: Q*HCT*C_bc
		Q: PBPK_model_human_Ab|Organism|Stomach|Blood flow rate(0.0650750096547275 [l/min])
		C_bc: PBPK_model_human_Ab|Organism|ArterialBlood|BloodCells|CDA1|Concentration(0 [µmol/l])
		HCT: PBPK_model_human_Ab|Organism|Hematocrit(0.47)

Transport: MassTransferBloodPool2OrgPl
	Source: PBPK_model_human_Ab|Organism|ArterialBlood|Plasma|CDA1
	Target: PBPK_model_human_Ab|Organism|Bone|Plasma|CDA1
	Formula: Q*(1-HCT)*C_pls
		Q: PBPK_model_human_Ab|Organism|Bone|Blood flow rate(0.324956140036248 [l/min])
		C_pls: PBPK_model_human_Ab|Organism|ArterialBlood|Plasma|CDA1|Concentration(0 [µmol/l])
		HCT: PBPK_model_human_Ab|Organism|Hematocrit(0.47)

Transport: MassTransferBloodPool2OrgPl
	Source: PBPK_model_human_Ab|Organism|ArterialBlood|Plasma|CDA1
	Target: PBPK_model_human_Ab|Organism|Brain|Plasma|CDA1
	Formula: Q*(1-HCT)*C_pls
		Q: PBPK_model_human_Ab|Organism|Brain|Blood flow rate(0.779859603835287 [l/min])
		C_pls: PBPK_model_human_Ab|Organism|ArterialBlood|Plasma|CDA1|Concentration(0 [µmol/l])
		HCT: PBPK_model_human_Ab|Organism|Hematocrit(0.47)

Transport: MassTransferBloodPool2OrgPl
	Source: PBPK_model_human_Ab|Organism|ArterialBlood|Plasma|CDA1
	Target: PBPK_model_human_Ab|Organism|Fat|Plasma|CDA1
	Formula: Q*(1-HCT)*C_pls
		Q: PBPK_model_human_Ab|Organism|Fat|Blood flow rate(0.320135862220607 [l/min])
		C_pls: PBPK_model_human_Ab|Organism|ArterialBlood|Plasma|CDA1|Concentration(0 [µmol/l])
		HCT: PBPK_model_human_Ab|Organism|Hematocrit(0.47)

Transport: MassTransferBloodPool2OrgPl
	Source: PBPK_model_human_Ab|Organism|ArterialBlood|Plasma|CDA1
	Target: PBPK_model_human_Ab|Organism|Gonads|Plasma|CDA1
	Formula: Q*(1-HCT)*C_pls
		Q: PBPK_model_human_Ab|Organism|Gonads|Blood flow rate(0.00324568597653343 [l/min])
		C_pls: PBPK_model_human_Ab|Organism|ArterialBlood|Plasma|CDA1|Concentration(0 [µmol/l])
		HCT: PBPK_model_human_Ab|Organism|Hematocrit(0.47)

Transport: MassTransferBloodPool2OrgPl
	Source: PBPK_model_human_Ab|Organism|ArterialBlood|Plasma|CDA1
	Target: PBPK_model_human_Ab|Organism|Kidney|Plasma|CDA1
	Formula: Q*(1-HCT)*C_pls
		Q: PBPK_model_human_Ab|Organism|Kidney|Blood flow rate(1.32718989688807 [l/min])
		C_pls: PBPK_model_human_Ab|Organism|ArterialBlood|Plasma|CDA1|Concentration(0 [µmol/l])
		HCT: PBPK_model_human_Ab|Organism|Hematocrit(0.47)

Transport: MassTransferBloodPool2OrgPl
	Source: PBPK_model_human_Ab|Organism|ArterialBlood|Plasma|CDA1
	Target: PBPK_model_human_Ab|Organism|Muscle|Plasma|CDA1
	Formula: Q*(1-HCT)*C_pls
		Q: PBPK_model_human_Ab|Organism|Muscle|Blood flow rate(1.1159695112837 [l/min])
		C_pls: PBPK_model_human_Ab|Organism|ArterialBlood|Plasma|CDA1|Concentration(0 [µmol/l])
		HCT: PBPK_model_human_Ab|Organism|Hematocrit(0.47)

Transport: MassTransferBloodPool2OrgPl
	Source: PBPK_model_human_Ab|Organism|ArterialBlood|Plasma|CDA1
	Target: PBPK_model_human_Ab|Organism|Pancreas|Plasma|CDA1
	Formula: Q*(1-HCT)*C_pls
		Q: PBPK_model_human_Ab|Organism|Pancreas|Blood flow rate(0.0651108144964877 [l/min])
		C_pls: PBPK_model_human_Ab|Organism|ArterialBlood|Plasma|CDA1|Concentration(0 [µmol/l])
		HCT: PBPK_model_human_Ab|Organism|Hematocrit(0.47)

Transport: MassTransferBloodPool2OrgPl
	Source: PBPK_model_human_Ab|Organism|ArterialBlood|Plasma|CDA1
	Target: PBPK_model_human_Ab|Organism|Skin|Plasma|CDA1
	Formula: Q*(1-HCT)*C_pls
		Q: PBPK_model_human_Ab|Organism|Skin|Blood flow rate(0.325306825387192 [l/min])
		C_pls: PBPK_model_human_Ab|Organism|ArterialBlood|Plasma|CDA1|Concentration(0 [µmol/l])
		HCT: PBPK_model_human_Ab|Organism|Hematocrit(0.47)

Transport: MassTransferBloodPool2OrgPl
	Source: PBPK_model_human_Ab|Organism|ArterialBlood|Plasma|CDA1
	Target: PBPK_model_human_Ab|Organism|SmallIntestine|Plasma|CDA1
	Formula: Q*(1-HCT)*C_pls
		Q: PBPK_model_human_Ab|Organism|SmallIntestine|Blood flow rate(0.650318551621488 [l/min])
		C_pls: PBPK_model_human_Ab|Organism|ArterialBlood|Plasma|CDA1|Concentration(0 [µmol/l])
		HCT: PBPK_model_human_Ab|Organism|Hematocrit(0.47)

Transport: MassTransferBloodPool2OrgPl
	Source: PBPK_model_human_Ab|Organism|ArterialBlood|Plasma|CDA1
	Target: PBPK_model_human_Ab|Organism|Spleen|Plasma|CDA1
	Formula: Q*(1-HCT)*C_pls
		Q: PBPK_model_human_Ab|Organism|Spleen|Blood flow rate(0.165772755931134 [l/min])
		C_pls: PBPK_model_human_Ab|Organism|ArterialBlood|Plasma|CDA1|Concentration(0 [µmol/l])
		HCT: PBPK_model_human_Ab|Organism|Hematocrit(0.47)

Transport: MassTransferBloodPool2OrgPl
	Source: PBPK_model_human_Ab|Organism|ArterialBlood|Plasma|CDA1
	Target: PBPK_model_human_Ab|Organism|Stomach|Plasma|CDA1
	Formula: Q*(1-HCT)*C_pls
		Q: PBPK_model_human_Ab|Organism|Stomach|Blood flow rate(0.0650750096547275 [l/min])
		C_pls: PBPK_model_human_Ab|Organism|ArterialBlood|Plasma|CDA1|Concentration(0 [µmol/l])
		HCT: PBPK_model_human_Ab|Organism|Hematocrit(0.47)

Transport: MassTransferBloodPool2OrgPl
	Source: PBPK_model_human_Ab|Organism|ArterialBlood|Plasma|CDA1
	Target: PBPK_model_human_Ab|Organism|Heart|Plasma|CDA1
	Formula: Q*(1-HCT)*C_pls
		Q: PBPK_model_human_Ab|Organism|Heart|Blood flow rate(0.260311982277266 [l/min])
		C_pls: PBPK_model_human_Ab|Organism|ArterialBlood|Plasma|CDA1|Concentration(0 [µmol/l])
		HCT: PBPK_model_human_Ab|Organism|Hematocrit(0.47)

Transport: MassTransferBloodPool2OrgRBC
	Source: PBPK_model_human_Ab|Organism|ArterialBlood|BloodCells|CDA1
	Target: PBPK_model_human_Ab|Organism|Skin|BloodCells|CDA1
	Formula: Q*HCT*C_bc
		Q: PBPK_model_human_Ab|Organism|Skin|Blood flow rate(0.325306825387192 [l/min])
		C_bc: PBPK_model_human_Ab|Organism|ArterialBlood|BloodCells|CDA1|Concentration(0 [µmol/l])
		HCT: PBPK_model_human_Ab|Organism|Hematocrit(0.47)

Transport: MassTransferBloodPool2OrgRBC
	Source: PBPK_model_human_Ab|Organism|ArterialBlood|BloodCells|CDA1
	Target: PBPK_model_human_Ab|Organism|Brain|BloodCells|CDA1
	Formula: Q*HCT*C_bc
		Q: PBPK_model_human_Ab|Organism|Brain|Blood flow rate(0.779859603835287 [l/min])
		C_bc: PBPK_model_human_Ab|Organism|ArterialBlood|BloodCells|CDA1|Concentration(0 [µmol/l])
		HCT: PBPK_model_human_Ab|Organism|Hematocrit(0.47)

Transport: MassTransferBloodPool2OrgRBC
	Source: PBPK_model_human_Ab|Organism|ArterialBlood|BloodCells|CDA1
	Target: PBPK_model_human_Ab|Organism|Fat|BloodCells|CDA1
	Formula: Q*HCT*C_bc
		Q: PBPK_model_human_Ab|Organism|Fat|Blood flow rate(0.320135862220607 [l/min])
		C_bc: PBPK_model_human_Ab|Organism|ArterialBlood|BloodCells|CDA1|Concentration(0 [µmol/l])
		HCT: PBPK_model_human_Ab|Organism|Hematocrit(0.47)

Transport: MassTransferBloodPool2OrgRBC
	Source: PBPK_model_human_Ab|Organism|ArterialBlood|BloodCells|CDA1
	Target: PBPK_model_human_Ab|Organism|Gonads|BloodCells|CDA1
	Formula: Q*HCT*C_bc
		Q: PBPK_model_human_Ab|Organism|Gonads|Blood flow rate(0.00324568597653343 [l/min])
		C_bc: PBPK_model_human_Ab|Organism|ArterialBlood|BloodCells|CDA1|Concentration(0 [µmol/l])
		HCT: PBPK_model_human_Ab|Organism|Hematocrit(0.47)

Transport: MassTransferBloodPool2OrgRBC
	Source: PBPK_model_human_Ab|Organism|ArterialBlood|BloodCells|CDA1
	Target: PBPK_model_human_Ab|Organism|Heart|BloodCells|CDA1
	Formula: Q*HCT*C_bc
		Q: PBPK_model_human_Ab|Organism|Heart|Blood flow rate(0.260311982277266 [l/min])
		C_bc: PBPK_model_human_Ab|Organism|ArterialBlood|BloodCells|CDA1|Concentration(0 [µmol/l])
		HCT: PBPK_model_human_Ab|Organism|Hematocrit(0.47)

Transport: MassTransferBloodPool2OrgRBC
	Source: PBPK_model_human_Ab|Organism|ArterialBlood|BloodCells|CDA1
	Target: PBPK_model_human_Ab|Organism|Kidney|BloodCells|CDA1
	Formula: Q*HCT*C_bc
		Q: PBPK_model_human_Ab|Organism|Kidney|Blood flow rate(1.32718989688807 [l/min])
		C_bc: PBPK_model_human_Ab|Organism|ArterialBlood|BloodCells|CDA1|Concentration(0 [µmol/l])
		HCT: PBPK_model_human_Ab|Organism|Hematocrit(0.47)

Transport: MassTransferBloodPool2OrgRBC
	Source: PBPK_model_human_Ab|Organism|ArterialBlood|BloodCells|CDA1
	Target: PBPK_model_human_Ab|Organism|LargeIntestine|BloodCells|CDA1
	Formula: Q*HCT*C_bc
		Q: PBPK_model_human_Ab|Organism|LargeIntestine|Blood flow rate(0.260069878412351 [l/min])
		C_bc: PBPK_model_human_Ab|Organism|ArterialBlood|BloodCells|CDA1|Concentration(0 [µmol/l])
		HCT: PBPK_model_human_Ab|Organism|Hematocrit(0.47)

Transport: MassTransferBloodPool2OrgRBC
	Source: PBPK_model_human_Ab|Organism|ArterialBlood|BloodCells|CDA1
	Target: PBPK_model_human_Ab|Organism|Pancreas|BloodCells|CDA1
	Formula: Q*HCT*C_bc
		Q: PBPK_model_human_Ab|Organism|Pancreas|Blood flow rate(0.0651108144964877 [l/min])
		C_bc: PBPK_model_human_Ab|Organism|ArterialBlood|BloodCells|CDA1|Concentration(0 [µmol/l])
		HCT: PBPK_model_human_Ab|Organism|Hematocrit(0.47)

Transport: MassTransferBloodPool2OrgRBC
	Source: PBPK_model_human_Ab|Organism|ArterialBlood|BloodCells|CDA1
	Target: PBPK_model_human_Ab|Organism|Muscle|BloodCells|CDA1
	Formula: Q*HCT*C_bc
		Q: PBPK_model_human_Ab|Organism|Muscle|Blood flow rate(1.1159695112837 [l/min])
		C_bc: PBPK_model_human_Ab|Organism|ArterialBlood|BloodCells|CDA1|Concentration(0 [µmol/l])
		HCT: PBPK_model_human_Ab|Organism|Hematocrit(0.47)

Transport: MassTransferMucosaToPveBC
	Source: PBPK_model_human_Ab|Organism|LargeIntestine|Mucosa|ColonDescendens|BloodCells|CDA1
	Target: PBPK_model_human_Ab|Organism|PortalVein|BloodCells|CDA1
	Formula: MassTransferMucosaToPveBCRate
		MassTransferMucosaToPveBCRate: PBPK_model_human_Ab|Neighborhoods|ColonDescendens_bc_PortalVein_bc|CDA1|Mass transfer rate (mucosa to portal vein blood cells)(0 [µmol/min])

Transport: MassTransferMucosaToPvePlasma
	Source: PBPK_model_human_Ab|Organism|LargeIntestine|Mucosa|ColonDescendens|Plasma|CDA1
	Target: PBPK_model_human_Ab|Organism|PortalVein|Plasma|CDA1
	Formula: MassTransferMucosaToPvePlasmaRate
		MassTransferMucosaToPvePlasmaRate: PBPK_model_human_Ab|Neighborhoods|ColonDescendens_pls_PortalVein_pls|CDA1|Mass transfer rate (mucosa to portal vein plasma)(0 [µmol/min])

Transport: DrugAbsorption_trans
	Source: PBPK_model_human_Ab|Organism|Lumen|ColonDescendens|CDA1
	Target: PBPK_model_human_Ab|Organism|LargeIntestine|Mucosa|ColonDescendens|Intracellular|CDA1
	Formula: DrugAbsorptionLumenToMucosaRate
		DrugAbsorptionLumenToMucosaRate: PBPK_model_human_Ab|Neighborhoods|Lumen_coldesc_ColonDescendens_cell|CDA1|Drug absorption rate (lumen to mucosa)(0 [µmol/min])

Transport: MassTransferMucosaToPveBC
	Source: PBPK_model_human_Ab|Organism|LargeIntestine|Mucosa|ColonTransversum|BloodCells|CDA1
	Target: PBPK_model_human_Ab|Organism|PortalVein|BloodCells|CDA1
	Formula: MassTransferMucosaToPveBCRate
		MassTransferMucosaToPveBCRate: PBPK_model_human_Ab|Neighborhoods|ColonTransversum_bc_PortalVein_bc|CDA1|Mass transfer rate (mucosa to portal vein blood cells)(0 [µmol/min])

Transport: MassTransferMucosaToPvePlasma
	Source: PBPK_model_human_Ab|Organism|LargeIntestine|Mucosa|ColonSigmoid|Plasma|CDA1
	Target: PBPK_model_human_Ab|Organism|PortalVein|Plasma|CDA1
	Formula: MassTransferMucosaToPvePlasmaRate
		MassTransferMucosaToPvePlasmaRate: PBPK_model_human_Ab|Neighborhoods|ColonSigmoid_pls_PortalVein_pls|CDA1|Mass transfer rate (mucosa to portal vein plasma)(0 [µmol/min])

Transport: DrugAbsorption_trans
	Source: PBPK_model_human_Ab|Organism|Lumen|ColonTransversum|CDA1
	Target: PBPK_model_human_Ab|Organism|LargeIntestine|Mucosa|ColonTransversum|Intracellular|CDA1
	Formula: DrugAbsorptionLumenToMucosaRate
		DrugAbsorptionLumenToMucosaRate: PBPK_model_human_Ab|Neighborhoods|Lumen_coltrans_ColonTransversum_cell|CDA1|Drug absorption rate (lumen to mucosa)(0 [µmol/min])

Transport: MassTransferMucosaToPveBC
	Source: PBPK_model_human_Ab|Organism|LargeIntestine|Mucosa|ColonSigmoid|BloodCells|CDA1
	Target: PBPK_model_human_Ab|Organism|PortalVein|BloodCells|CDA1
	Formula: MassTransferMucosaToPveBCRate
		MassTransferMucosaToPveBCRate: PBPK_model_human_Ab|Neighborhoods|ColonSigmoid_bc_PortalVein_bc|CDA1|Mass transfer rate (mucosa to portal vein blood cells)(0 [µmol/min])

Transport: MassTransferMucosaToPveBC
	Source: PBPK_model_human_Ab|Organism|LargeIntestine|Mucosa|ColonAscendens|BloodCells|CDA1
	Target: PBPK_model_human_Ab|Organism|PortalVein|BloodCells|CDA1
	Formula: MassTransferMucosaToPveBCRate
		MassTransferMucosaToPveBCRate: PBPK_model_human_Ab|Neighborhoods|ColonAscendens_bc_PortalVein_bc|CDA1|Mass transfer rate (mucosa to portal vein blood cells)(0 [µmol/min])

Transport: MassTransferMucosaToPvePlasma
	Source: PBPK_model_human_Ab|Organism|LargeIntestine|Mucosa|ColonAscendens|Plasma|CDA1
	Target: PBPK_model_human_Ab|Organism|PortalVein|Plasma|CDA1
	Formula: MassTransferMucosaToPvePlasmaRate
		MassTransferMucosaToPvePlasmaRate: PBPK_model_human_Ab|Neighborhoods|ColonAscendens_pls_PortalVein_pls|CDA1|Mass transfer rate (mucosa to portal vein plasma)(0 [µmol/min])

Transport: DrugAbsorption_trans
	Source: PBPK_model_human_Ab|Organism|Lumen|ColonAscendens|CDA1
	Target: PBPK_model_human_Ab|Organism|LargeIntestine|Mucosa|ColonAscendens|Intracellular|CDA1
	Formula: DrugAbsorptionLumenToMucosaRate
		DrugAbsorptionLumenToMucosaRate: PBPK_model_human_Ab|Neighborhoods|Lumen_colasc_ColonAscendens_cell|CDA1|Drug absorption rate (lumen to mucosa)(0 [µmol/min])

Transport: MassTransferMucosaToPveBC
	Source: PBPK_model_human_Ab|Organism|LargeIntestine|Mucosa|Caecum|BloodCells|CDA1
	Target: PBPK_model_human_Ab|Organism|PortalVein|BloodCells|CDA1
	Formula: MassTransferMucosaToPveBCRate
		MassTransferMucosaToPveBCRate: PBPK_model_human_Ab|Neighborhoods|Caecum_bc_PortalVein_bc|CDA1|Mass transfer rate (mucosa to portal vein blood cells)(0 [µmol/min])

Transport: MassTransferMucosaToPvePlasma
	Source: PBPK_model_human_Ab|Organism|LargeIntestine|Mucosa|Caecum|Plasma|CDA1
	Target: PBPK_model_human_Ab|Organism|PortalVein|Plasma|CDA1
	Formula: MassTransferMucosaToPvePlasmaRate
		MassTransferMucosaToPvePlasmaRate: PBPK_model_human_Ab|Neighborhoods|Caecum_pls_PortalVein_pls|CDA1|Mass transfer rate (mucosa to portal vein plasma)(0 [µmol/min])

Transport: DrugAbsorption_trans
	Source: PBPK_model_human_Ab|Organism|Lumen|Caecum|CDA1
	Target: PBPK_model_human_Ab|Organism|LargeIntestine|Mucosa|Caecum|Intracellular|CDA1
	Formula: DrugAbsorptionLumenToMucosaRate
		DrugAbsorptionLumenToMucosaRate: PBPK_model_human_Ab|Neighborhoods|Lumen_cae_Caecum_cell|CDA1|Drug absorption rate (lumen to mucosa)(0 [µmol/min])

Transport: MassTransferMucosaToPvePlasma
	Source: PBPK_model_human_Ab|Organism|LargeIntestine|Mucosa|ColonTransversum|Plasma|CDA1
	Target: PBPK_model_human_Ab|Organism|PortalVein|Plasma|CDA1
	Formula: MassTransferMucosaToPvePlasmaRate
		MassTransferMucosaToPvePlasmaRate: PBPK_model_human_Ab|Neighborhoods|ColonTransversum_pls_PortalVein_pls|CDA1|Mass transfer rate (mucosa to portal vein plasma)(0 [µmol/min])

Transport: DrugAbsorption_trans
	Source: PBPK_model_human_Ab|Organism|Lumen|ColonSigmoid|CDA1
	Target: PBPK_model_human_Ab|Organism|LargeIntestine|Mucosa|ColonSigmoid|Intracellular|CDA1
	Formula: DrugAbsorptionLumenToMucosaRate
		DrugAbsorptionLumenToMucosaRate: PBPK_model_human_Ab|Neighborhoods|Lumen_colsigm_ColonSigmoid_cell|CDA1|Drug absorption rate (lumen to mucosa)(0 [µmol/min])

Transport: MassTransferLymphOrgInt2BloodPool
	Source: PBPK_model_human_Ab|Organism|LargeIntestine|Mucosa|ColonDescendens|Interstitial|CDA1
	Target: PBPK_model_human_Ab|Organism|VenousBlood|Plasma|CDA1
	Formula: Q_lymph*C_int
		Q_lymph: PBPK_model_human_Ab|Organism|LargeIntestine|Mucosa|ColonDescendens|Lymph flow rate(6.66910712846469E-05 [l/min])
		C_int: PBPK_model_human_Ab|Organism|LargeIntestine|Mucosa|ColonDescendens|Interstitial|CDA1|Concentration(0 [µmol/l])

Transport: MassTransferLymphOrgInt2BloodPool
	Source: PBPK_model_human_Ab|Organism|LargeIntestine|Mucosa|ColonTransversum|Interstitial|CDA1
	Target: PBPK_model_human_Ab|Organism|VenousBlood|Plasma|CDA1
	Formula: Q_lymph*C_int
		Q_lymph: PBPK_model_human_Ab|Organism|LargeIntestine|Mucosa|ColonTransversum|Lymph flow rate(0.000133382142569294 [l/min])
		C_int: PBPK_model_human_Ab|Organism|LargeIntestine|Mucosa|ColonTransversum|Interstitial|CDA1|Concentration(0 [µmol/l])

Transport: MassTransferLymphOrgInt2BloodPool
	Source: PBPK_model_human_Ab|Organism|LargeIntestine|Mucosa|ColonAscendens|Interstitial|CDA1
	Target: PBPK_model_human_Ab|Organism|VenousBlood|Plasma|CDA1
	Formula: Q_lymph*C_int
		Q_lymph: PBPK_model_human_Ab|Organism|LargeIntestine|Mucosa|ColonAscendens|Lymph flow rate(5.85648492003344E-05 [l/min])
		C_int: PBPK_model_human_Ab|Organism|LargeIntestine|Mucosa|ColonAscendens|Interstitial|CDA1|Concentration(0 [µmol/l])

Transport: MassTransferLymphOrgInt2BloodPool
	Source: PBPK_model_human_Ab|Organism|LargeIntestine|Mucosa|Caecum|Interstitial|CDA1
	Target: PBPK_model_human_Ab|Organism|VenousBlood|Plasma|CDA1
	Formula: Q_lymph*C_int
		Q_lymph: PBPK_model_human_Ab|Organism|LargeIntestine|Mucosa|Caecum|Lymph flow rate(3.19444618288292E-05 [l/min])
		C_int: PBPK_model_human_Ab|Organism|LargeIntestine|Mucosa|Caecum|Interstitial|CDA1|Concentration(0 [µmol/l])

Transport: MassTransferLymphOrgInt2BloodPool
	Source: PBPK_model_human_Ab|Organism|SmallIntestine|Mucosa|LowerIleum|Interstitial|CDA1
	Target: PBPK_model_human_Ab|Organism|VenousBlood|Plasma|CDA1
	Formula: Q_lymph*C_int
		Q_lymph: PBPK_model_human_Ab|Organism|SmallIntestine|Mucosa|LowerIleum|Lymph flow rate(1.36302736444844E-05 [l/min])
		C_int: PBPK_model_human_Ab|Organism|SmallIntestine|Mucosa|LowerIleum|Interstitial|CDA1|Concentration(0 [µmol/l])

Transport: MassTransferLymphOrgInt2BloodPool
	Source: PBPK_model_human_Ab|Organism|SmallIntestine|Mucosa|UpperIleum|Interstitial|CDA1
	Target: PBPK_model_human_Ab|Organism|VenousBlood|Plasma|CDA1
	Formula: Q_lymph*C_int
		Q_lymph: PBPK_model_human_Ab|Organism|SmallIntestine|Mucosa|UpperIleum|Lymph flow rate(2.8309029877006E-05 [l/min])
		C_int: PBPK_model_human_Ab|Organism|SmallIntestine|Mucosa|UpperIleum|Interstitial|CDA1|Concentration(0 [µmol/l])

Transport: MassTransferLymphOrgInt2BloodPool
	Source: PBPK_model_human_Ab|Organism|SmallIntestine|Mucosa|UpperJejunum|Interstitial|CDA1
	Target: PBPK_model_human_Ab|Organism|VenousBlood|Plasma|CDA1
	Formula: Q_lymph*C_int
		Q_lymph: PBPK_model_human_Ab|Organism|SmallIntestine|Mucosa|UpperJejunum|Lymph flow rate(4.35120274035463E-05 [l/min])
		C_int: PBPK_model_human_Ab|Organism|SmallIntestine|Mucosa|UpperJejunum|Interstitial|CDA1|Concentration(0 [µmol/l])

Transport: MassTransferLymphOrgInt2BloodPool
	Source: PBPK_model_human_Ab|Organism|SmallIntestine|Mucosa|LowerJejunum|Interstitial|CDA1
	Target: PBPK_model_human_Ab|Organism|VenousBlood|Plasma|CDA1
	Formula: Q_lymph*C_int
		Q_lymph: PBPK_model_human_Ab|Organism|SmallIntestine|Mucosa|LowerJejunum|Lymph flow rate(3.21534660331426E-05 [l/min])
		C_int: PBPK_model_human_Ab|Organism|SmallIntestine|Mucosa|LowerJejunum|Interstitial|CDA1|Concentration(0 [µmol/l])

Transport: MassTransferLymphOrgInt2BloodPool
	Source: PBPK_model_human_Ab|Organism|LargeIntestine|Mucosa|ColonSigmoid|Interstitial|CDA1
	Target: PBPK_model_human_Ab|Organism|VenousBlood|Plasma|CDA1
	Formula: Q_lymph*C_int
		Q_lymph: PBPK_model_human_Ab|Organism|LargeIntestine|Mucosa|ColonSigmoid|Lymph flow rate(8.0386559137744E-05 [l/min])
		C_int: PBPK_model_human_Ab|Organism|LargeIntestine|Mucosa|ColonSigmoid|Interstitial|CDA1|Concentration(0 [µmol/l])

Transport: MassTransferLymphOrgInt2BloodPool
	Source: PBPK_model_human_Ab|Organism|LargeIntestine|Mucosa|Rectum|Interstitial|CDA1
	Target: PBPK_model_human_Ab|Organism|VenousBlood|Plasma|CDA1
	Formula: Q_lymph*C_int
		Q_lymph: PBPK_model_human_Ab|Organism|LargeIntestine|Mucosa|Rectum|Lymph flow rate(3.27500796487105E-05 [l/min])
		C_int: PBPK_model_human_Ab|Organism|LargeIntestine|Mucosa|Rectum|Interstitial|CDA1|Concentration(0 [µmol/l])

Transport: MassTransferLymphOrgInt2BloodPool
	Source: PBPK_model_human_Ab|Organism|SmallIntestine|Mucosa|Duodenum|Interstitial|CDA1
	Target: PBPK_model_human_Ab|Organism|VenousBlood|Plasma|CDA1
	Formula: Q_lymph*C_int
		Q_lymph: PBPK_model_human_Ab|Organism|SmallIntestine|Mucosa|Duodenum|Lymph flow rate(1.52029975265403E-05 [l/min])
		C_int: PBPK_model_human_Ab|Organism|SmallIntestine|Mucosa|Duodenum|Interstitial|CDA1|Concentration(0 [µmol/l])

Transport: MassTransferLymphOrgInt2BloodPool
	Source: PBPK_model_human_Ab|Organism|Liver|Periportal|Interstitial|CDA1
	Target: PBPK_model_human_Ab|Organism|VenousBlood|Plasma|CDA1
	Formula: Q_lymph*C_int
		Q_lymph: PBPK_model_human_Ab|Organism|Liver|Periportal|Lymph flow rate(0.00449682523507667 [l/min])
		C_int: PBPK_model_human_Ab|Organism|Liver|Periportal|Interstitial|CDA1|Concentration(0 [µmol/l])

Transport: MassTransferOrgPl2BloodPool_Liv_Pericentral
	Source: PBPK_model_human_Ab|Organism|Liver|Pericentral|Plasma|CDA1
	Target: PBPK_model_human_Ab|Organism|VenousBlood|Plasma|CDA1
	Formula: IsLiverZonated ? ((Q_liv+Q_pve)*(1-HCT)-Q_lymph_periportal-Q_lymph_pericentral-Q_lymph_pve)*C_pls : 0
		Q_liv: PBPK_model_human_Ab|Organism|Liver|Pericentral|Blood flow rate(0.426360598755729 [l/min])
		C_pls: PBPK_model_human_Ab|Organism|Liver|Pericentral|Plasma|CDA1|Concentration(0 [µmol/l])
		HCT: PBPK_model_human_Ab|Organism|Hematocrit(0.47)
		IsLiverZonated: PBPK_model_human_Ab|Organism|Liver|Is liver zonated(0)
		Q_pve: PBPK_model_human_Ab|Organism|PortalVein|Blood flow rate(1.20634701011619 [l/min])
		Q_lymph_pve: PBPK_model_human_Ab|Organism|PortalVein|Lymph flow rate(0.00552133646238733 [l/min])
		Q_lymph_periportal: PBPK_model_human_Ab|Organism|Liver|Periportal|Lymph flow rate(0.00449682523507667 [l/min])
		Q_lymph_pericentral: PBPK_model_human_Ab|Organism|Liver|Pericentral|Lymph flow rate(0 [l/min])

Transport: MassTransferOrgPl2BloodPool_Liv
	Source: PBPK_model_human_Ab|Organism|Liver|Periportal|Plasma|CDA1
	Target: PBPK_model_human_Ab|Organism|VenousBlood|Plasma|CDA1
	Formula: IsLiverZonated ? 0 : ((Q_liv+Q_pve)*(1-HCT)-Q_lymph_periportal-Q_lymph_pve)*C_pls
		Q_liv: PBPK_model_human_Ab|Organism|Liver|Periportal|Blood flow rate(0.426360598755729 [l/min])
		C_pls: PBPK_model_human_Ab|Organism|Liver|Periportal|Plasma|CDA1|Concentration(0 [µmol/l])
		HCT: PBPK_model_human_Ab|Organism|Hematocrit(0.47)
		IsLiverZonated: PBPK_model_human_Ab|Organism|Liver|Is liver zonated(0)
		Q_pve: PBPK_model_human_Ab|Organism|PortalVein|Blood flow rate(1.20634701011619 [l/min])
		Q_lymph_pve: PBPK_model_human_Ab|Organism|PortalVein|Lymph flow rate(0.00552133646238733 [l/min])
		Q_lymph_periportal: PBPK_model_human_Ab|Organism|Liver|Periportal|Lymph flow rate(0.00449682523507667 [l/min])

Transport: EndosomalSpecificClearance_FirstOrder
	Source: PBPK_model_human_Ab|Organism|Liver|Periportal|Endosome|CDA1
	Target: PBPK_model_human_Ab|Organism|EndosomalClearance|CDA1
	Formula: CLspec*C_end*V_end
		C_end: PBPK_model_human_Ab|Organism|Liver|Periportal|Endosome|CDA1|Concentration(0 [µmol/l])
		V_end: PBPK_model_human_Ab|Organism|Liver|Periportal|Endosome|Volume(0.00230291761535285 [l])
		CLspec: PBPK_model_human_Ab|Organism|Specific clearance (endosome)(0.2052 [1/min])

Transport: EndosomalSpecificClearance_FirstOrder
	Source: PBPK_model_human_Ab|Organism|Liver|Pericentral|Endosome|CDA1
	Target: PBPK_model_human_Ab|Organism|EndosomalClearance|CDA1
	Formula: CLspec*C_end*V_end
		C_end: PBPK_model_human_Ab|Organism|Liver|Pericentral|Endosome|CDA1|Concentration(0 [µmol/l])
		V_end: PBPK_model_human_Ab|Organism|Liver|Pericentral|Endosome|Volume(0 [l])
		CLspec: PBPK_model_human_Ab|Organism|Specific clearance (endosome)(0.2052 [1/min])

Transport: MassTransfer_PeriportalToPericentral_BC
	Source: PBPK_model_human_Ab|Organism|Liver|Periportal|BloodCells|CDA1
	Target: PBPK_model_human_Ab|Organism|Liver|Pericentral|BloodCells|CDA1
	Formula: IsLiverZonated ? (Q_liv +Q_pve)*HCT*C_bc : 0
		Q_liv: PBPK_model_human_Ab|Organism|Liver|Periportal|Blood flow rate(0.426360598755729 [l/min])
		C_bc: PBPK_model_human_Ab|Organism|Liver|Periportal|BloodCells|CDA1|Concentration(0 [µmol/l])
		Q_pve: PBPK_model_human_Ab|Organism|PortalVein|Blood flow rate(1.20634701011619 [l/min])
		HCT: PBPK_model_human_Ab|Organism|Hematocrit(0.47)
		IsLiverZonated: PBPK_model_human_Ab|Organism|Liver|Is liver zonated(0)

Transport: MassTransferLymphOrgInt2BloodPool
	Source: PBPK_model_human_Ab|Organism|Liver|Pericentral|Interstitial|CDA1
	Target: PBPK_model_human_Ab|Organism|VenousBlood|Plasma|CDA1
	Formula: Q_lymph*C_int
		Q_lymph: PBPK_model_human_Ab|Organism|Liver|Pericentral|Lymph flow rate(0 [l/min])
		C_int: PBPK_model_human_Ab|Organism|Liver|Pericentral|Interstitial|CDA1|Concentration(0 [µmol/l])

Transport: MassTransfer_PeriportalToPericentral_Plasma
	Source: PBPK_model_human_Ab|Organism|Liver|Periportal|Plasma|CDA1
	Target: PBPK_model_human_Ab|Organism|Liver|Pericentral|Plasma|CDA1
	Formula: IsLiverZonated ? ((Q_liv +Q_pve)*(1-HCT)-Q_lymph_periportal-Q_lymph_pve)*C_pls : 0
		Q_liv: PBPK_model_human_Ab|Organism|Liver|Periportal|Blood flow rate(0.426360598755729 [l/min])
		C_pls: PBPK_model_human_Ab|Organism|Liver|Periportal|Plasma|CDA1|Concentration(0 [µmol/l])
		Q_pve: PBPK_model_human_Ab|Organism|PortalVein|Blood flow rate(1.20634701011619 [l/min])
		HCT: PBPK_model_human_Ab|Organism|Hematocrit(0.47)
		IsLiverZonated: PBPK_model_human_Ab|Organism|Liver|Is liver zonated(0)
		Q_lymph_pve: PBPK_model_human_Ab|Organism|PortalVein|Lymph flow rate(0.00552133646238733 [l/min])
		Q_lymph_periportal: PBPK_model_human_Ab|Organism|Liver|Periportal|Lymph flow rate(0.00449682523507667 [l/min])

Transport: MassTransferBloodPool2OrgRBC
	Source: PBPK_model_human_Ab|Organism|ArterialBlood|BloodCells|CDA1
	Target: PBPK_model_human_Ab|Organism|Liver|Periportal|BloodCells|CDA1
	Formula: Q*HCT*C_bc
		Q: PBPK_model_human_Ab|Organism|Liver|Periportal|Blood flow rate(0.426360598755729 [l/min])
		C_bc: PBPK_model_human_Ab|Organism|ArterialBlood|BloodCells|CDA1|Concentration(0 [µmol/l])
		HCT: PBPK_model_human_Ab|Organism|Hematocrit(0.47)

Transport: MassTransferBloodPool2OrgPl
	Source: PBPK_model_human_Ab|Organism|ArterialBlood|Plasma|CDA1
	Target: PBPK_model_human_Ab|Organism|Liver|Periportal|Plasma|CDA1
	Formula: Q*(1-HCT)*C_pls
		Q: PBPK_model_human_Ab|Organism|Liver|Periportal|Blood flow rate(0.426360598755729 [l/min])
		C_pls: PBPK_model_human_Ab|Organism|ArterialBlood|Plasma|CDA1|Concentration(0 [µmol/l])
		HCT: PBPK_model_human_Ab|Organism|Hematocrit(0.47)

Transport: MassTransferBloodPool2OrgRBC_liv
	Source: PBPK_model_human_Ab|Organism|PortalVein|BloodCells|CDA1
	Target: PBPK_model_human_Ab|Organism|Liver|Periportal|BloodCells|CDA1
	Formula: Q*HCT*C_bc
		Q: PBPK_model_human_Ab|Organism|PortalVein|Blood flow rate(1.20634701011619 [l/min])
		C_bc: PBPK_model_human_Ab|Organism|PortalVein|BloodCells|CDA1|Concentration(0 [µmol/l])
		HCT: PBPK_model_human_Ab|Organism|Hematocrit(0.47)

Transport: MassTransferBloodPool2OrgPl_liv
	Source: PBPK_model_human_Ab|Organism|PortalVein|Plasma|CDA1
	Target: PBPK_model_human_Ab|Organism|Liver|Periportal|Plasma|CDA1
	Formula: (Q*(1-HCT)-Q_lymph)*C_pls
		Q: PBPK_model_human_Ab|Organism|PortalVein|Blood flow rate(1.20634701011619 [l/min])
		Q_lymph: PBPK_model_human_Ab|Organism|PortalVein|Lymph flow rate(0.00552133646238733 [l/min])
		C_pls: PBPK_model_human_Ab|Organism|PortalVein|Plasma|CDA1|Concentration(0 [µmol/l])
		HCT: PBPK_model_human_Ab|Organism|Hematocrit(0.47)

Transport: MassTransferOrgRBC2BloodPool_Liv_Pericentral
	Source: PBPK_model_human_Ab|Organism|Liver|Pericentral|BloodCells|CDA1
	Target: PBPK_model_human_Ab|Organism|VenousBlood|BloodCells|CDA1
	Formula: IsLiverZonated ? (Q_liv +Q_pve)*HCT*C_bc : 0
		Q_liv: PBPK_model_human_Ab|Organism|Liver|Pericentral|Blood flow rate(0.426360598755729 [l/min])
		C_bc: PBPK_model_human_Ab|Organism|Liver|Pericentral|BloodCells|CDA1|Concentration(0 [µmol/l])
		HCT: PBPK_model_human_Ab|Organism|Hematocrit(0.47)
		IsLiverZonated: PBPK_model_human_Ab|Organism|Liver|Is liver zonated(0)
		Q_pve: PBPK_model_human_Ab|Organism|PortalVein|Blood flow rate(1.20634701011619 [l/min])

Transport: MassTransferOrgRBC2BloodPool_Liv
	Source: PBPK_model_human_Ab|Organism|Liver|Periportal|BloodCells|CDA1
	Target: PBPK_model_human_Ab|Organism|VenousBlood|BloodCells|CDA1
	Formula: IsLiverZonated ? 0 : (Q_liv +Q_pve)*HCT*C_bc
		Q_liv: PBPK_model_human_Ab|Organism|Liver|Periportal|Blood flow rate(0.426360598755729 [l/min])
		C_bc: PBPK_model_human_Ab|Organism|Liver|Periportal|BloodCells|CDA1|Concentration(0 [µmol/l])
		HCT: PBPK_model_human_Ab|Organism|Hematocrit(0.47)
		IsLiverZonated: PBPK_model_human_Ab|Organism|Liver|Is liver zonated(0)
		Q_pve: PBPK_model_human_Ab|Organism|PortalVein|Blood flow rate(1.20634701011619 [l/min])

Transport: Intravenous_Transport
	Source: PBPK_model_human_Ab|Applications|IV_20mgkg_infusion_Taylor2008|Application_1|CDA1
	Target: PBPK_model_human_Ab|Organism|VenousBlood|Plasma|CDA1
	Formula: ApplicationRate
		ApplicationRate: PBPK_model_human_Ab|Applications|IV_20mgkg_infusion_Taylor2008|Application_1|Application rate(0 [µmol/min])

Transport: Intravenous_Transport
	Source: PBPK_model_human_Ab|Applications|IV_20mgkg_infusion_Taylor2008|Application_2|CDA1
	Target: PBPK_model_human_Ab|Organism|VenousBlood|Plasma|CDA1
	Formula: ApplicationRate
		ApplicationRate: PBPK_model_human_Ab|Applications|IV_20mgkg_infusion_Taylor2008|Application_2|Application rate(0 [µmol/min])

--------------- REACTIONS ----------
Reaction: FcRn binding tissue CDA1
	Educts:
		1 * PBPK_model_human_Ab|Organism|Bone|Plasma|CDA1
	Products:
		1 * PBPK_model_human_Ab|Organism|Bone|Plasma|CDA1-FcRn_Complex
	Formula: kass_FcRn * drug * FcRn - Kd_FcRn_drug * kass_FcRn * drug_FcRn
		FcRn: PBPK_model_human_Ab|Organism|Bone|Plasma|FcRn concentration in container(0.737391752667387 [µmol/l])
		drug: PBPK_model_human_Ab|Organism|Bone|Plasma|CDA1(0 [µmol])
		kass_FcRn: PBPK_model_human_Ab|CDA1|kass (FcRn)(0.87 [l/µmol/min])
		Kd_FcRn_drug: PBPK_model_human_Ab|Organism|Bone|Plasma|CDA1|Kd (FcRn) in endosomal space of container(999999 [µmol/l])
		drug_FcRn: PBPK_model_human_Ab|Organism|Bone|Plasma|CDA1-FcRn_Complex(0 [µmol])

Reaction: FcRn binding tissue CDA1
	Educts:
		1 * PBPK_model_human_Ab|Organism|Bone|Interstitial|CDA1
	Products:
		1 * PBPK_model_human_Ab|Organism|Bone|Interstitial|CDA1-FcRn_Complex
	Formula: kass_FcRn * drug * FcRn - Kd_FcRn_drug * kass_FcRn * drug_FcRn
		FcRn: PBPK_model_human_Ab|Organism|Bone|Interstitial|FcRn concentration in container(0 [µmol/l])
		drug: PBPK_model_human_Ab|Organism|Bone|Interstitial|CDA1(0 [µmol])
		kass_FcRn: PBPK_model_human_Ab|CDA1|kass (FcRn)(0.87 [l/µmol/min])
		Kd_FcRn_drug: PBPK_model_human_Ab|Organism|Bone|Interstitial|CDA1|Kd (FcRn) in endosomal space of container(999999 [µmol/l])
		drug_FcRn: PBPK_model_human_Ab|Organism|Bone|Interstitial|CDA1-FcRn_Complex(0 [µmol])

Reaction: FcRn binding tissue CDA1
	Educts:
		1 * PBPK_model_human_Ab|Organism|Bone|Endosome|CDA1
	Products:
		1 * PBPK_model_human_Ab|Organism|Bone|Endosome|CDA1-FcRn_Complex
	Formula: kass_FcRn * drug * FcRn - Kd_FcRn_drug * kass_FcRn * drug_FcRn
		FcRn: PBPK_model_human_Ab|Organism|Bone|Endosome|FcRn concentration in container(80.8 [µmol/l])
		drug: PBPK_model_human_Ab|Organism|Bone|Endosome|CDA1(0 [µmol])
		kass_FcRn: PBPK_model_human_Ab|CDA1|kass (FcRn)(0.87 [l/µmol/min])
		Kd_FcRn_drug: PBPK_model_human_Ab|Organism|Bone|Endosome|CDA1|Kd (FcRn) in endosomal space of container(0.63 [µmol/l])
		drug_FcRn: PBPK_model_human_Ab|Organism|Bone|Endosome|CDA1-FcRn_Complex(0 [µmol])

Reaction: FcRn binding tissue CDA1
	Educts:
		1 * PBPK_model_human_Ab|Organism|Brain|Plasma|CDA1
	Products:
		1 * PBPK_model_human_Ab|Organism|Brain|Plasma|CDA1-FcRn_Complex
	Formula: kass_FcRn * drug * FcRn - Kd_FcRn_drug * kass_FcRn * drug_FcRn
		FcRn: PBPK_model_human_Ab|Organism|Brain|Plasma|FcRn concentration in container(0.737391752667387 [µmol/l])
		drug: PBPK_model_human_Ab|Organism|Brain|Plasma|CDA1(0 [µmol])
		kass_FcRn: PBPK_model_human_Ab|CDA1|kass (FcRn)(0.87 [l/µmol/min])
		Kd_FcRn_drug: PBPK_model_human_Ab|Organism|Brain|Plasma|CDA1|Kd (FcRn) in endosomal space of container(999999 [µmol/l])
		drug_FcRn: PBPK_model_human_Ab|Organism|Brain|Plasma|CDA1-FcRn_Complex(0 [µmol])

Reaction: FcRn binding tissue CDA1
	Educts:
		1 * PBPK_model_human_Ab|Organism|Brain|Interstitial|CDA1
	Products:
		1 * PBPK_model_human_Ab|Organism|Brain|Interstitial|CDA1-FcRn_Complex
	Formula: kass_FcRn * drug * FcRn - Kd_FcRn_drug * kass_FcRn * drug_FcRn
		FcRn: PBPK_model_human_Ab|Organism|Brain|Interstitial|FcRn concentration in container(0 [µmol/l])
		drug: PBPK_model_human_Ab|Organism|Brain|Interstitial|CDA1(0 [µmol])
		kass_FcRn: PBPK_model_human_Ab|CDA1|kass (FcRn)(0.87 [l/µmol/min])
		Kd_FcRn_drug: PBPK_model_human_Ab|Organism|Brain|Interstitial|CDA1|Kd (FcRn) in endosomal space of container(999999 [µmol/l])
		drug_FcRn: PBPK_model_human_Ab|Organism|Brain|Interstitial|CDA1-FcRn_Complex(0 [µmol])

Reaction: FcRn binding tissue CDA1
	Educts:
		1 * PBPK_model_human_Ab|Organism|Brain|Endosome|CDA1
	Products:
		1 * PBPK_model_human_Ab|Organism|Brain|Endosome|CDA1-FcRn_Complex
	Formula: kass_FcRn * drug * FcRn - Kd_FcRn_drug * kass_FcRn * drug_FcRn
		FcRn: PBPK_model_human_Ab|Organism|Brain|Endosome|FcRn concentration in container(80.8 [µmol/l])
		drug: PBPK_model_human_Ab|Organism|Brain|Endosome|CDA1(0 [µmol])
		kass_FcRn: PBPK_model_human_Ab|CDA1|kass (FcRn)(0.87 [l/µmol/min])
		Kd_FcRn_drug: PBPK_model_human_Ab|Organism|Brain|Endosome|CDA1|Kd (FcRn) in endosomal space of container(0.63 [µmol/l])
		drug_FcRn: PBPK_model_human_Ab|Organism|Brain|Endosome|CDA1-FcRn_Complex(0 [µmol])

Reaction: FcRn binding tissue CDA1
	Educts:
		1 * PBPK_model_human_Ab|Organism|Fat|Plasma|CDA1
	Products:
		1 * PBPK_model_human_Ab|Organism|Fat|Plasma|CDA1-FcRn_Complex
	Formula: kass_FcRn * drug * FcRn - Kd_FcRn_drug * kass_FcRn * drug_FcRn
		FcRn: PBPK_model_human_Ab|Organism|Fat|Plasma|FcRn concentration in container(0.737391752667387 [µmol/l])
		drug: PBPK_model_human_Ab|Organism|Fat|Plasma|CDA1(0 [µmol])
		kass_FcRn: PBPK_model_human_Ab|CDA1|kass (FcRn)(0.87 [l/µmol/min])
		Kd_FcRn_drug: PBPK_model_human_Ab|Organism|Fat|Plasma|CDA1|Kd (FcRn) in endosomal space of container(999999 [µmol/l])
		drug_FcRn: PBPK_model_human_Ab|Organism|Fat|Plasma|CDA1-FcRn_Complex(0 [µmol])

Reaction: FcRn binding tissue CDA1
	Educts:
		1 * PBPK_model_human_Ab|Organism|Fat|Interstitial|CDA1
	Products:
		1 * PBPK_model_human_Ab|Organism|Fat|Interstitial|CDA1-FcRn_Complex
	Formula: kass_FcRn * drug * FcRn - Kd_FcRn_drug * kass_FcRn * drug_FcRn
		FcRn: PBPK_model_human_Ab|Organism|Fat|Interstitial|FcRn concentration in container(0 [µmol/l])
		drug: PBPK_model_human_Ab|Organism|Fat|Interstitial|CDA1(0 [µmol])
		kass_FcRn: PBPK_model_human_Ab|CDA1|kass (FcRn)(0.87 [l/µmol/min])
		Kd_FcRn_drug: PBPK_model_human_Ab|Organism|Fat|Interstitial|CDA1|Kd (FcRn) in endosomal space of container(999999 [µmol/l])
		drug_FcRn: PBPK_model_human_Ab|Organism|Fat|Interstitial|CDA1-FcRn_Complex(0 [µmol])

Reaction: FcRn binding tissue CDA1
	Educts:
		1 * PBPK_model_human_Ab|Organism|Fat|Endosome|CDA1
	Products:
		1 * PBPK_model_human_Ab|Organism|Fat|Endosome|CDA1-FcRn_Complex
	Formula: kass_FcRn * drug * FcRn - Kd_FcRn_drug * kass_FcRn * drug_FcRn
		FcRn: PBPK_model_human_Ab|Organism|Fat|Endosome|FcRn concentration in container(80.8 [µmol/l])
		drug: PBPK_model_human_Ab|Organism|Fat|Endosome|CDA1(0 [µmol])
		kass_FcRn: PBPK_model_human_Ab|CDA1|kass (FcRn)(0.87 [l/µmol/min])
		Kd_FcRn_drug: PBPK_model_human_Ab|Organism|Fat|Endosome|CDA1|Kd (FcRn) in endosomal space of container(0.63 [µmol/l])
		drug_FcRn: PBPK_model_human_Ab|Organism|Fat|Endosome|CDA1-FcRn_Complex(0 [µmol])

Reaction: FcRn binding tissue CDA1
	Educts:
		1 * PBPK_model_human_Ab|Organism|Gonads|Plasma|CDA1
	Products:
		1 * PBPK_model_human_Ab|Organism|Gonads|Plasma|CDA1-FcRn_Complex
	Formula: kass_FcRn * drug * FcRn - Kd_FcRn_drug * kass_FcRn * drug_FcRn
		FcRn: PBPK_model_human_Ab|Organism|Gonads|Plasma|FcRn concentration in container(0.737391752667387 [µmol/l])
		drug: PBPK_model_human_Ab|Organism|Gonads|Plasma|CDA1(0 [µmol])
		kass_FcRn: PBPK_model_human_Ab|CDA1|kass (FcRn)(0.87 [l/µmol/min])
		Kd_FcRn_drug: PBPK_model_human_Ab|Organism|Gonads|Plasma|CDA1|Kd (FcRn) in endosomal space of container(999999 [µmol/l])
		drug_FcRn: PBPK_model_human_Ab|Organism|Gonads|Plasma|CDA1-FcRn_Complex(0 [µmol])

Reaction: FcRn binding tissue CDA1
	Educts:
		1 * PBPK_model_human_Ab|Organism|Gonads|Interstitial|CDA1
	Products:
		1 * PBPK_model_human_Ab|Organism|Gonads|Interstitial|CDA1-FcRn_Complex
	Formula: kass_FcRn * drug * FcRn - Kd_FcRn_drug * kass_FcRn * drug_FcRn
		FcRn: PBPK_model_human_Ab|Organism|Gonads|Interstitial|FcRn concentration in container(0 [µmol/l])
		drug: PBPK_model_human_Ab|Organism|Gonads|Interstitial|CDA1(0 [µmol])
		kass_FcRn: PBPK_model_human_Ab|CDA1|kass (FcRn)(0.87 [l/µmol/min])
		Kd_FcRn_drug: PBPK_model_human_Ab|Organism|Gonads|Interstitial|CDA1|Kd (FcRn) in endosomal space of container(999999 [µmol/l])
		drug_FcRn: PBPK_model_human_Ab|Organism|Gonads|Interstitial|CDA1-FcRn_Complex(0 [µmol])

Reaction: FcRn binding tissue CDA1
	Educts:
		1 * PBPK_model_human_Ab|Organism|Gonads|Endosome|CDA1
	Products:
		1 * PBPK_model_human_Ab|Organism|Gonads|Endosome|CDA1-FcRn_Complex
	Formula: kass_FcRn * drug * FcRn - Kd_FcRn_drug * kass_FcRn * drug_FcRn
		FcRn: PBPK_model_human_Ab|Organism|Gonads|Endosome|FcRn concentration in container(80.8 [µmol/l])
		drug: PBPK_model_human_Ab|Organism|Gonads|Endosome|CDA1(0 [µmol])
		kass_FcRn: PBPK_model_human_Ab|CDA1|kass (FcRn)(0.87 [l/µmol/min])
		Kd_FcRn_drug: PBPK_model_human_Ab|Organism|Gonads|Endosome|CDA1|Kd (FcRn) in endosomal space of container(0.63 [µmol/l])
		drug_FcRn: PBPK_model_human_Ab|Organism|Gonads|Endosome|CDA1-FcRn_Complex(0 [µmol])

Reaction: FcRn binding tissue CDA1
	Educts:
		1 * PBPK_model_human_Ab|Organism|Heart|Plasma|CDA1
	Products:
		1 * PBPK_model_human_Ab|Organism|Heart|Plasma|CDA1-FcRn_Complex
	Formula: kass_FcRn * drug * FcRn - Kd_FcRn_drug * kass_FcRn * drug_FcRn
		FcRn: PBPK_model_human_Ab|Organism|Heart|Plasma|FcRn concentration in container(0.737391752667387 [µmol/l])
		drug: PBPK_model_human_Ab|Organism|Heart|Plasma|CDA1(0 [µmol])
		kass_FcRn: PBPK_model_human_Ab|CDA1|kass (FcRn)(0.87 [l/µmol/min])
		Kd_FcRn_drug: PBPK_model_human_Ab|Organism|Heart|Plasma|CDA1|Kd (FcRn) in endosomal space of container(999999 [µmol/l])
		drug_FcRn: PBPK_model_human_Ab|Organism|Heart|Plasma|CDA1-FcRn_Complex(0 [µmol])

Reaction: FcRn binding tissue CDA1
	Educts:
		1 * PBPK_model_human_Ab|Organism|Heart|Interstitial|CDA1
	Products:
		1 * PBPK_model_human_Ab|Organism|Heart|Interstitial|CDA1-FcRn_Complex
	Formula: kass_FcRn * drug * FcRn - Kd_FcRn_drug * kass_FcRn * drug_FcRn
		FcRn: PBPK_model_human_Ab|Organism|Heart|Interstitial|FcRn concentration in container(0 [µmol/l])
		drug: PBPK_model_human_Ab|Organism|Heart|Interstitial|CDA1(0 [µmol])
		kass_FcRn: PBPK_model_human_Ab|CDA1|kass (FcRn)(0.87 [l/µmol/min])
		Kd_FcRn_drug: PBPK_model_human_Ab|Organism|Heart|Interstitial|CDA1|Kd (FcRn) in endosomal space of container(999999 [µmol/l])
		drug_FcRn: PBPK_model_human_Ab|Organism|Heart|Interstitial|CDA1-FcRn_Complex(0 [µmol])

Reaction: FcRn binding tissue CDA1
	Educts:
		1 * PBPK_model_human_Ab|Organism|Heart|Endosome|CDA1
	Products:
		1 * PBPK_model_human_Ab|Organism|Heart|Endosome|CDA1-FcRn_Complex
	Formula: kass_FcRn * drug * FcRn - Kd_FcRn_drug * kass_FcRn * drug_FcRn
		FcRn: PBPK_model_human_Ab|Organism|Heart|Endosome|FcRn concentration in container(80.8 [µmol/l])
		drug: PBPK_model_human_Ab|Organism|Heart|Endosome|CDA1(0 [µmol])
		kass_FcRn: PBPK_model_human_Ab|CDA1|kass (FcRn)(0.87 [l/µmol/min])
		Kd_FcRn_drug: PBPK_model_human_Ab|Organism|Heart|Endosome|CDA1|Kd (FcRn) in endosomal space of container(0.63 [µmol/l])
		drug_FcRn: PBPK_model_human_Ab|Organism|Heart|Endosome|CDA1-FcRn_Complex(0 [µmol])

Reaction: FcRn binding tissue CDA1
	Educts:
		1 * PBPK_model_human_Ab|Organism|Kidney|Plasma|CDA1
	Products:
		1 * PBPK_model_human_Ab|Organism|Kidney|Plasma|CDA1-FcRn_Complex
	Formula: kass_FcRn * drug * FcRn - Kd_FcRn_drug * kass_FcRn * drug_FcRn
		FcRn: PBPK_model_human_Ab|Organism|Kidney|Plasma|FcRn concentration in container(0.737391752667387 [µmol/l])
		drug: PBPK_model_human_Ab|Organism|Kidney|Plasma|CDA1(0 [µmol])
		kass_FcRn: PBPK_model_human_Ab|CDA1|kass (FcRn)(0.87 [l/µmol/min])
		Kd_FcRn_drug: PBPK_model_human_Ab|Organism|Kidney|Plasma|CDA1|Kd (FcRn) in endosomal space of container(999999 [µmol/l])
		drug_FcRn: PBPK_model_human_Ab|Organism|Kidney|Plasma|CDA1-FcRn_Complex(0 [µmol])

Reaction: FcRn binding tissue CDA1
	Educts:
		1 * PBPK_model_human_Ab|Organism|Kidney|Interstitial|CDA1
	Products:
		1 * PBPK_model_human_Ab|Organism|Kidney|Interstitial|CDA1-FcRn_Complex
	Formula: kass_FcRn * drug * FcRn - Kd_FcRn_drug * kass_FcRn * drug_FcRn
		FcRn: PBPK_model_human_Ab|Organism|Kidney|Interstitial|FcRn concentration in container(0 [µmol/l])
		drug: PBPK_model_human_Ab|Organism|Kidney|Interstitial|CDA1(0 [µmol])
		kass_FcRn: PBPK_model_human_Ab|CDA1|kass (FcRn)(0.87 [l/µmol/min])
		Kd_FcRn_drug: PBPK_model_human_Ab|Organism|Kidney|Interstitial|CDA1|Kd (FcRn) in endosomal space of container(999999 [µmol/l])
		drug_FcRn: PBPK_model_human_Ab|Organism|Kidney|Interstitial|CDA1-FcRn_Complex(0 [µmol])

Reaction: FcRn binding tissue CDA1
	Educts:
		1 * PBPK_model_human_Ab|Organism|Kidney|Endosome|CDA1
	Products:
		1 * PBPK_model_human_Ab|Organism|Kidney|Endosome|CDA1-FcRn_Complex
	Formula: kass_FcRn * drug * FcRn - Kd_FcRn_drug * kass_FcRn * drug_FcRn
		FcRn: PBPK_model_human_Ab|Organism|Kidney|Endosome|FcRn concentration in container(80.8 [µmol/l])
		drug: PBPK_model_human_Ab|Organism|Kidney|Endosome|CDA1(0 [µmol])
		kass_FcRn: PBPK_model_human_Ab|CDA1|kass (FcRn)(0.87 [l/µmol/min])
		Kd_FcRn_drug: PBPK_model_human_Ab|Organism|Kidney|Endosome|CDA1|Kd (FcRn) in endosomal space of container(0.63 [µmol/l])
		drug_FcRn: PBPK_model_human_Ab|Organism|Kidney|Endosome|CDA1-FcRn_Complex(0 [µmol])

Reaction: FcRn binding tissue CDA1
	Educts:
		1 * PBPK_model_human_Ab|Organism|Stomach|Plasma|CDA1
	Products:
		1 * PBPK_model_human_Ab|Organism|Stomach|Plasma|CDA1-FcRn_Complex
	Formula: kass_FcRn * drug * FcRn - Kd_FcRn_drug * kass_FcRn * drug_FcRn
		FcRn: PBPK_model_human_Ab|Organism|Stomach|Plasma|FcRn concentration in container(0.737391752667387 [µmol/l])
		drug: PBPK_model_human_Ab|Organism|Stomach|Plasma|CDA1(0 [µmol])
		kass_FcRn: PBPK_model_human_Ab|CDA1|kass (FcRn)(0.87 [l/µmol/min])
		Kd_FcRn_drug: PBPK_model_human_Ab|Organism|Stomach|Plasma|CDA1|Kd (FcRn) in endosomal space of container(999999 [µmol/l])
		drug_FcRn: PBPK_model_human_Ab|Organism|Stomach|Plasma|CDA1-FcRn_Complex(0 [µmol])

Reaction: FcRn binding tissue CDA1
	Educts:
		1 * PBPK_model_human_Ab|Organism|Stomach|Interstitial|CDA1
	Products:
		1 * PBPK_model_human_Ab|Organism|Stomach|Interstitial|CDA1-FcRn_Complex
	Formula: kass_FcRn * drug * FcRn - Kd_FcRn_drug * kass_FcRn * drug_FcRn
		FcRn: PBPK_model_human_Ab|Organism|Stomach|Interstitial|FcRn concentration in container(0 [µmol/l])
		drug: PBPK_model_human_Ab|Organism|Stomach|Interstitial|CDA1(0 [µmol])
		kass_FcRn: PBPK_model_human_Ab|CDA1|kass (FcRn)(0.87 [l/µmol/min])
		Kd_FcRn_drug: PBPK_model_human_Ab|Organism|Stomach|Interstitial|CDA1|Kd (FcRn) in endosomal space of container(999999 [µmol/l])
		drug_FcRn: PBPK_model_human_Ab|Organism|Stomach|Interstitial|CDA1-FcRn_Complex(0 [µmol])

Reaction: FcRn binding tissue CDA1
	Educts:
		1 * PBPK_model_human_Ab|Organism|Stomach|Endosome|CDA1
	Products:
		1 * PBPK_model_human_Ab|Organism|Stomach|Endosome|CDA1-FcRn_Complex
	Formula: kass_FcRn * drug * FcRn - Kd_FcRn_drug * kass_FcRn * drug_FcRn
		FcRn: PBPK_model_human_Ab|Organism|Stomach|Endosome|FcRn concentration in container(80.8 [µmol/l])
		drug: PBPK_model_human_Ab|Organism|Stomach|Endosome|CDA1(0 [µmol])
		kass_FcRn: PBPK_model_human_Ab|CDA1|kass (FcRn)(0.87 [l/µmol/min])
		Kd_FcRn_drug: PBPK_model_human_Ab|Organism|Stomach|Endosome|CDA1|Kd (FcRn) in endosomal space of container(0.63 [µmol/l])
		drug_FcRn: PBPK_model_human_Ab|Organism|Stomach|Endosome|CDA1-FcRn_Complex(0 [µmol])

Reaction: FcRn binding tissue CDA1
	Educts:
		1 * PBPK_model_human_Ab|Organism|SmallIntestine|Plasma|CDA1
	Products:
		1 * PBPK_model_human_Ab|Organism|SmallIntestine|Plasma|CDA1-FcRn_Complex
	Formula: kass_FcRn * drug * FcRn - Kd_FcRn_drug * kass_FcRn * drug_FcRn
		FcRn: PBPK_model_human_Ab|Organism|SmallIntestine|Plasma|FcRn concentration in container(0.737391752667387 [µmol/l])
		drug: PBPK_model_human_Ab|Organism|SmallIntestine|Plasma|CDA1(0 [µmol])
		kass_FcRn: PBPK_model_human_Ab|CDA1|kass (FcRn)(0.87 [l/µmol/min])
		Kd_FcRn_drug: PBPK_model_human_Ab|Organism|SmallIntestine|Plasma|CDA1|Kd (FcRn) in endosomal space of container(999999 [µmol/l])
		drug_FcRn: PBPK_model_human_Ab|Organism|SmallIntestine|Plasma|CDA1-FcRn_Complex(0 [µmol])

Reaction: FcRn binding tissue CDA1
	Educts:
		1 * PBPK_model_human_Ab|Organism|SmallIntestine|Interstitial|CDA1
	Products:
		1 * PBPK_model_human_Ab|Organism|SmallIntestine|Interstitial|CDA1-FcRn_Complex
	Formula: kass_FcRn * drug * FcRn - Kd_FcRn_drug * kass_FcRn * drug_FcRn
		FcRn: PBPK_model_human_Ab|Organism|SmallIntestine|Interstitial|FcRn concentration in container(0 [µmol/l])
		drug: PBPK_model_human_Ab|Organism|SmallIntestine|Interstitial|CDA1(0 [µmol])
		kass_FcRn: PBPK_model_human_Ab|CDA1|kass (FcRn)(0.87 [l/µmol/min])
		Kd_FcRn_drug: PBPK_model_human_Ab|Organism|SmallIntestine|Interstitial|CDA1|Kd (FcRn) in endosomal space of container(999999 [µmol/l])
		drug_FcRn: PBPK_model_human_Ab|Organism|SmallIntestine|Interstitial|CDA1-FcRn_Complex(0 [µmol])

Reaction: FcRn binding tissue CDA1
	Educts:
		1 * PBPK_model_human_Ab|Organism|SmallIntestine|Endosome|CDA1
	Products:
		1 * PBPK_model_human_Ab|Organism|SmallIntestine|Endosome|CDA1-FcRn_Complex
	Formula: kass_FcRn * drug * FcRn - Kd_FcRn_drug * kass_FcRn * drug_FcRn
		FcRn: PBPK_model_human_Ab|Organism|SmallIntestine|Endosome|FcRn concentration in container(80.8 [µmol/l])
		drug: PBPK_model_human_Ab|Organism|SmallIntestine|Endosome|CDA1(0 [µmol])
		kass_FcRn: PBPK_model_human_Ab|CDA1|kass (FcRn)(0.87 [l/µmol/min])
		Kd_FcRn_drug: PBPK_model_human_Ab|Organism|SmallIntestine|Endosome|CDA1|Kd (FcRn) in endosomal space of container(0.63 [µmol/l])
		drug_FcRn: PBPK_model_human_Ab|Organism|SmallIntestine|Endosome|CDA1-FcRn_Complex(0 [µmol])

Reaction: FcRn binding tissue CDA1
	Educts:
		1 * PBPK_model_human_Ab|Organism|SmallIntestine|Mucosa|Duodenum|Plasma|CDA1
	Products:
		1 * PBPK_model_human_Ab|Organism|SmallIntestine|Mucosa|Duodenum|Plasma|CDA1-FcRn_Complex
	Formula: kass_FcRn * drug * FcRn - Kd_FcRn_drug * kass_FcRn * drug_FcRn
		FcRn: PBPK_model_human_Ab|Organism|SmallIntestine|Mucosa|Duodenum|Plasma|FcRn concentration in container(0.737391752667387 [µmol/l])
		drug: PBPK_model_human_Ab|Organism|SmallIntestine|Mucosa|Duodenum|Plasma|CDA1(0 [µmol])
		kass_FcRn: PBPK_model_human_Ab|CDA1|kass (FcRn)(0.87 [l/µmol/min])
		Kd_FcRn_drug: PBPK_model_human_Ab|Organism|SmallIntestine|Mucosa|Duodenum|Plasma|CDA1|Kd (FcRn) in endosomal space of container(999999 [µmol/l])
		drug_FcRn: PBPK_model_human_Ab|Organism|SmallIntestine|Mucosa|Duodenum|Plasma|CDA1-FcRn_Complex(0 [µmol])

Reaction: FcRn binding tissue CDA1
	Educts:
		1 * PBPK_model_human_Ab|Organism|SmallIntestine|Mucosa|Duodenum|Interstitial|CDA1
	Products:
		1 * PBPK_model_human_Ab|Organism|SmallIntestine|Mucosa|Duodenum|Interstitial|CDA1-FcRn_Complex
	Formula: kass_FcRn * drug * FcRn - Kd_FcRn_drug * kass_FcRn * drug_FcRn
		FcRn: PBPK_model_human_Ab|Organism|SmallIntestine|Mucosa|Duodenum|Interstitial|FcRn concentration in container(0 [µmol/l])
		drug: PBPK_model_human_Ab|Organism|SmallIntestine|Mucosa|Duodenum|Interstitial|CDA1(0 [µmol])
		kass_FcRn: PBPK_model_human_Ab|CDA1|kass (FcRn)(0.87 [l/µmol/min])
		Kd_FcRn_drug: PBPK_model_human_Ab|Organism|SmallIntestine|Mucosa|Duodenum|Interstitial|CDA1|Kd (FcRn) in endosomal space of container(999999 [µmol/l])
		drug_FcRn: PBPK_model_human_Ab|Organism|SmallIntestine|Mucosa|Duodenum|Interstitial|CDA1-FcRn_Complex(0 [µmol])

Reaction: FcRn binding tissue CDA1
	Educts:
		1 * PBPK_model_human_Ab|Organism|SmallIntestine|Mucosa|Duodenum|Endosome|CDA1
	Products:
		1 * PBPK_model_human_Ab|Organism|SmallIntestine|Mucosa|Duodenum|Endosome|CDA1-FcRn_Complex
	Formula: kass_FcRn * drug * FcRn - Kd_FcRn_drug * kass_FcRn * drug_FcRn
		FcRn: PBPK_model_human_Ab|Organism|SmallIntestine|Mucosa|Duodenum|Endosome|FcRn concentration in container(80.8 [µmol/l])
		drug: PBPK_model_human_Ab|Organism|SmallIntestine|Mucosa|Duodenum|Endosome|CDA1(0 [µmol])
		kass_FcRn: PBPK_model_human_Ab|CDA1|kass (FcRn)(0.87 [l/µmol/min])
		Kd_FcRn_drug: PBPK_model_human_Ab|Organism|SmallIntestine|Mucosa|Duodenum|Endosome|CDA1|Kd (FcRn) in endosomal space of container(0.63 [µmol/l])
		drug_FcRn: PBPK_model_human_Ab|Organism|SmallIntestine|Mucosa|Duodenum|Endosome|CDA1-FcRn_Complex(0 [µmol])

Reaction: FcRn binding tissue CDA1
	Educts:
		1 * PBPK_model_human_Ab|Organism|SmallIntestine|Mucosa|UpperJejunum|Plasma|CDA1
	Products:
		1 * PBPK_model_human_Ab|Organism|SmallIntestine|Mucosa|UpperJejunum|Plasma|CDA1-FcRn_Complex
	Formula: kass_FcRn * drug * FcRn - Kd_FcRn_drug * kass_FcRn * drug_FcRn
		FcRn: PBPK_model_human_Ab|Organism|SmallIntestine|Mucosa|UpperJejunum|Plasma|FcRn concentration in container(0.737391752667387 [µmol/l])
		drug: PBPK_model_human_Ab|Organism|SmallIntestine|Mucosa|UpperJejunum|Plasma|CDA1(0 [µmol])
		kass_FcRn: PBPK_model_human_Ab|CDA1|kass (FcRn)(0.87 [l/µmol/min])
		Kd_FcRn_drug: PBPK_model_human_Ab|Organism|SmallIntestine|Mucosa|UpperJejunum|Plasma|CDA1|Kd (FcRn) in endosomal space of container(999999 [µmol/l])
		drug_FcRn: PBPK_model_human_Ab|Organism|SmallIntestine|Mucosa|UpperJejunum|Plasma|CDA1-FcRn_Complex(0 [µmol])

Reaction: FcRn binding tissue CDA1
	Educts:
		1 * PBPK_model_human_Ab|Organism|SmallIntestine|Mucosa|UpperJejunum|Interstitial|CDA1
	Products:
		1 * PBPK_model_human_Ab|Organism|SmallIntestine|Mucosa|UpperJejunum|Interstitial|CDA1-FcRn_Complex
	Formula: kass_FcRn * drug * FcRn - Kd_FcRn_drug * kass_FcRn * drug_FcRn
		FcRn: PBPK_model_human_Ab|Organism|SmallIntestine|Mucosa|UpperJejunum|Interstitial|FcRn concentration in container(0 [µmol/l])
		drug: PBPK_model_human_Ab|Organism|SmallIntestine|Mucosa|UpperJejunum|Interstitial|CDA1(0 [µmol])
		kass_FcRn: PBPK_model_human_Ab|CDA1|kass (FcRn)(0.87 [l/µmol/min])
		Kd_FcRn_drug: PBPK_model_human_Ab|Organism|SmallIntestine|Mucosa|UpperJejunum|Interstitial|CDA1|Kd (FcRn) in endosomal space of container(999999 [µmol/l])
		drug_FcRn: PBPK_model_human_Ab|Organism|SmallIntestine|Mucosa|UpperJejunum|Interstitial|CDA1-FcRn_Complex(0 [µmol])

Reaction: FcRn binding tissue CDA1
	Educts:
		1 * PBPK_model_human_Ab|Organism|SmallIntestine|Mucosa|UpperJejunum|Endosome|CDA1
	Products:
		1 * PBPK_model_human_Ab|Organism|SmallIntestine|Mucosa|UpperJejunum|Endosome|CDA1-FcRn_Complex
	Formula: kass_FcRn * drug * FcRn - Kd_FcRn_drug * kass_FcRn * drug_FcRn
		FcRn: PBPK_model_human_Ab|Organism|SmallIntestine|Mucosa|UpperJejunum|Endosome|FcRn concentration in container(80.8 [µmol/l])
		drug: PBPK_model_human_Ab|Organism|SmallIntestine|Mucosa|UpperJejunum|Endosome|CDA1(0 [µmol])
		kass_FcRn: PBPK_model_human_Ab|CDA1|kass (FcRn)(0.87 [l/µmol/min])
		Kd_FcRn_drug: PBPK_model_human_Ab|Organism|SmallIntestine|Mucosa|UpperJejunum|Endosome|CDA1|Kd (FcRn) in endosomal space of container(0.63 [µmol/l])
		drug_FcRn: PBPK_model_human_Ab|Organism|SmallIntestine|Mucosa|UpperJejunum|Endosome|CDA1-FcRn_Complex(0 [µmol])

Reaction: FcRn binding tissue CDA1
	Educts:
		1 * PBPK_model_human_Ab|Organism|SmallIntestine|Mucosa|LowerJejunum|Plasma|CDA1
	Products:
		1 * PBPK_model_human_Ab|Organism|SmallIntestine|Mucosa|LowerJejunum|Plasma|CDA1-FcRn_Complex
	Formula: kass_FcRn * drug * FcRn - Kd_FcRn_drug * kass_FcRn * drug_FcRn
		FcRn: PBPK_model_human_Ab|Organism|SmallIntestine|Mucosa|LowerJejunum|Plasma|FcRn concentration in container(0.737391752667387 [µmol/l])
		drug: PBPK_model_human_Ab|Organism|SmallIntestine|Mucosa|LowerJejunum|Plasma|CDA1(0 [µmol])
		kass_FcRn: PBPK_model_human_Ab|CDA1|kass (FcRn)(0.87 [l/µmol/min])
		Kd_FcRn_drug: PBPK_model_human_Ab|Organism|SmallIntestine|Mucosa|LowerJejunum|Plasma|CDA1|Kd (FcRn) in endosomal space of container(999999 [µmol/l])
		drug_FcRn: PBPK_model_human_Ab|Organism|SmallIntestine|Mucosa|LowerJejunum|Plasma|CDA1-FcRn_Complex(0 [µmol])

Reaction: FcRn binding tissue CDA1
	Educts:
		1 * PBPK_model_human_Ab|Organism|SmallIntestine|Mucosa|LowerJejunum|Interstitial|CDA1
	Products:
		1 * PBPK_model_human_Ab|Organism|SmallIntestine|Mucosa|LowerJejunum|Interstitial|CDA1-FcRn_Complex
	Formula: kass_FcRn * drug * FcRn - Kd_FcRn_drug * kass_FcRn * drug_FcRn
		FcRn: PBPK_model_human_Ab|Organism|SmallIntestine|Mucosa|LowerJejunum|Interstitial|FcRn concentration in container(0 [µmol/l])
		drug: PBPK_model_human_Ab|Organism|SmallIntestine|Mucosa|LowerJejunum|Interstitial|CDA1(0 [µmol])
		kass_FcRn: PBPK_model_human_Ab|CDA1|kass (FcRn)(0.87 [l/µmol/min])
		Kd_FcRn_drug: PBPK_model_human_Ab|Organism|SmallIntestine|Mucosa|LowerJejunum|Interstitial|CDA1|Kd (FcRn) in endosomal space of container(999999 [µmol/l])
		drug_FcRn: PBPK_model_human_Ab|Organism|SmallIntestine|Mucosa|LowerJejunum|Interstitial|CDA1-FcRn_Complex(0 [µmol])

Reaction: FcRn binding tissue CDA1
	Educts:
		1 * PBPK_model_human_Ab|Organism|SmallIntestine|Mucosa|LowerJejunum|Endosome|CDA1
	Products:
		1 * PBPK_model_human_Ab|Organism|SmallIntestine|Mucosa|LowerJejunum|Endosome|CDA1-FcRn_Complex
	Formula: kass_FcRn * drug * FcRn - Kd_FcRn_drug * kass_FcRn * drug_FcRn
		FcRn: PBPK_model_human_Ab|Organism|SmallIntestine|Mucosa|LowerJejunum|Endosome|FcRn concentration in container(80.8 [µmol/l])
		drug: PBPK_model_human_Ab|Organism|SmallIntestine|Mucosa|LowerJejunum|Endosome|CDA1(0 [µmol])
		kass_FcRn: PBPK_model_human_Ab|CDA1|kass (FcRn)(0.87 [l/µmol/min])
		Kd_FcRn_drug: PBPK_model_human_Ab|Organism|SmallIntestine|Mucosa|LowerJejunum|Endosome|CDA1|Kd (FcRn) in endosomal space of container(0.63 [µmol/l])
		drug_FcRn: PBPK_model_human_Ab|Organism|SmallIntestine|Mucosa|LowerJejunum|Endosome|CDA1-FcRn_Complex(0 [µmol])

Reaction: FcRn binding tissue CDA1
	Educts:
		1 * PBPK_model_human_Ab|Organism|SmallIntestine|Mucosa|UpperIleum|Plasma|CDA1
	Products:
		1 * PBPK_model_human_Ab|Organism|SmallIntestine|Mucosa|UpperIleum|Plasma|CDA1-FcRn_Complex
	Formula: kass_FcRn * drug * FcRn - Kd_FcRn_drug * kass_FcRn * drug_FcRn
		FcRn: PBPK_model_human_Ab|Organism|SmallIntestine|Mucosa|UpperIleum|Plasma|FcRn concentration in container(0.737391752667387 [µmol/l])
		drug: PBPK_model_human_Ab|Organism|SmallIntestine|Mucosa|UpperIleum|Plasma|CDA1(0 [µmol])
		kass_FcRn: PBPK_model_human_Ab|CDA1|kass (FcRn)(0.87 [l/µmol/min])
		Kd_FcRn_drug: PBPK_model_human_Ab|Organism|SmallIntestine|Mucosa|UpperIleum|Plasma|CDA1|Kd (FcRn) in endosomal space of container(999999 [µmol/l])
		drug_FcRn: PBPK_model_human_Ab|Organism|SmallIntestine|Mucosa|UpperIleum|Plasma|CDA1-FcRn_Complex(0 [µmol])

Reaction: FcRn binding tissue CDA1
	Educts:
		1 * PBPK_model_human_Ab|Organism|SmallIntestine|Mucosa|UpperIleum|Interstitial|CDA1
	Products:
		1 * PBPK_model_human_Ab|Organism|SmallIntestine|Mucosa|UpperIleum|Interstitial|CDA1-FcRn_Complex
	Formula: kass_FcRn * drug * FcRn - Kd_FcRn_drug * kass_FcRn * drug_FcRn
		FcRn: PBPK_model_human_Ab|Organism|SmallIntestine|Mucosa|UpperIleum|Interstitial|FcRn concentration in container(0 [µmol/l])
		drug: PBPK_model_human_Ab|Organism|SmallIntestine|Mucosa|UpperIleum|Interstitial|CDA1(0 [µmol])
		kass_FcRn: PBPK_model_human_Ab|CDA1|kass (FcRn)(0.87 [l/µmol/min])
		Kd_FcRn_drug: PBPK_model_human_Ab|Organism|SmallIntestine|Mucosa|UpperIleum|Interstitial|CDA1|Kd (FcRn) in endosomal space of container(999999 [µmol/l])
		drug_FcRn: PBPK_model_human_Ab|Organism|SmallIntestine|Mucosa|UpperIleum|Interstitial|CDA1-FcRn_Complex(0 [µmol])

Reaction: FcRn binding tissue CDA1
	Educts:
		1 * PBPK_model_human_Ab|Organism|SmallIntestine|Mucosa|UpperIleum|Endosome|CDA1
	Products:
		1 * PBPK_model_human_Ab|Organism|SmallIntestine|Mucosa|UpperIleum|Endosome|CDA1-FcRn_Complex
	Formula: kass_FcRn * drug * FcRn - Kd_FcRn_drug * kass_FcRn * drug_FcRn
		FcRn: PBPK_model_human_Ab|Organism|SmallIntestine|Mucosa|UpperIleum|Endosome|FcRn concentration in container(80.8 [µmol/l])
		drug: PBPK_model_human_Ab|Organism|SmallIntestine|Mucosa|UpperIleum|Endosome|CDA1(0 [µmol])
		kass_FcRn: PBPK_model_human_Ab|CDA1|kass (FcRn)(0.87 [l/µmol/min])
		Kd_FcRn_drug: PBPK_model_human_Ab|Organism|SmallIntestine|Mucosa|UpperIleum|Endosome|CDA1|Kd (FcRn) in endosomal space of container(0.63 [µmol/l])
		drug_FcRn: PBPK_model_human_Ab|Organism|SmallIntestine|Mucosa|UpperIleum|Endosome|CDA1-FcRn_Complex(0 [µmol])

Reaction: FcRn binding tissue CDA1
	Educts:
		1 * PBPK_model_human_Ab|Organism|SmallIntestine|Mucosa|LowerIleum|Plasma|CDA1
	Products:
		1 * PBPK_model_human_Ab|Organism|SmallIntestine|Mucosa|LowerIleum|Plasma|CDA1-FcRn_Complex
	Formula: kass_FcRn * drug * FcRn - Kd_FcRn_drug * kass_FcRn * drug_FcRn
		FcRn: PBPK_model_human_Ab|Organism|SmallIntestine|Mucosa|LowerIleum|Plasma|FcRn concentration in container(0.737391752667387 [µmol/l])
		drug: PBPK_model_human_Ab|Organism|SmallIntestine|Mucosa|LowerIleum|Plasma|CDA1(0 [µmol])
		kass_FcRn: PBPK_model_human_Ab|CDA1|kass (FcRn)(0.87 [l/µmol/min])
		Kd_FcRn_drug: PBPK_model_human_Ab|Organism|SmallIntestine|Mucosa|LowerIleum|Plasma|CDA1|Kd (FcRn) in endosomal space of container(999999 [µmol/l])
		drug_FcRn: PBPK_model_human_Ab|Organism|SmallIntestine|Mucosa|LowerIleum|Plasma|CDA1-FcRn_Complex(0 [µmol])

Reaction: FcRn binding tissue CDA1
	Educts:
		1 * PBPK_model_human_Ab|Organism|SmallIntestine|Mucosa|LowerIleum|Interstitial|CDA1
	Products:
		1 * PBPK_model_human_Ab|Organism|SmallIntestine|Mucosa|LowerIleum|Interstitial|CDA1-FcRn_Complex
	Formula: kass_FcRn * drug * FcRn - Kd_FcRn_drug * kass_FcRn * drug_FcRn
		FcRn: PBPK_model_human_Ab|Organism|SmallIntestine|Mucosa|LowerIleum|Interstitial|FcRn concentration in container(0 [µmol/l])
		drug: PBPK_model_human_Ab|Organism|SmallIntestine|Mucosa|LowerIleum|Interstitial|CDA1(0 [µmol])
		kass_FcRn: PBPK_model_human_Ab|CDA1|kass (FcRn)(0.87 [l/µmol/min])
		Kd_FcRn_drug: PBPK_model_human_Ab|Organism|SmallIntestine|Mucosa|LowerIleum|Interstitial|CDA1|Kd (FcRn) in endosomal space of container(999999 [µmol/l])
		drug_FcRn: PBPK_model_human_Ab|Organism|SmallIntestine|Mucosa|LowerIleum|Interstitial|CDA1-FcRn_Complex(0 [µmol])

Reaction: FcRn binding tissue CDA1
	Educts:
		1 * PBPK_model_human_Ab|Organism|SmallIntestine|Mucosa|LowerIleum|Endosome|CDA1
	Products:
		1 * PBPK_model_human_Ab|Organism|SmallIntestine|Mucosa|LowerIleum|Endosome|CDA1-FcRn_Complex
	Formula: kass_FcRn * drug * FcRn - Kd_FcRn_drug * kass_FcRn * drug_FcRn
		FcRn: PBPK_model_human_Ab|Organism|SmallIntestine|Mucosa|LowerIleum|Endosome|FcRn concentration in container(80.8 [µmol/l])
		drug: PBPK_model_human_Ab|Organism|SmallIntestine|Mucosa|LowerIleum|Endosome|CDA1(0 [µmol])
		kass_FcRn: PBPK_model_human_Ab|CDA1|kass (FcRn)(0.87 [l/µmol/min])
		Kd_FcRn_drug: PBPK_model_human_Ab|Organism|SmallIntestine|Mucosa|LowerIleum|Endosome|CDA1|Kd (FcRn) in endosomal space of container(0.63 [µmol/l])
		drug_FcRn: PBPK_model_human_Ab|Organism|SmallIntestine|Mucosa|LowerIleum|Endosome|CDA1-FcRn_Complex(0 [µmol])

Reaction: FcRn binding tissue CDA1
	Educts:
		1 * PBPK_model_human_Ab|Organism|LargeIntestine|Plasma|CDA1
	Products:
		1 * PBPK_model_human_Ab|Organism|LargeIntestine|Plasma|CDA1-FcRn_Complex
	Formula: kass_FcRn * drug * FcRn - Kd_FcRn_drug * kass_FcRn * drug_FcRn
		FcRn: PBPK_model_human_Ab|Organism|LargeIntestine|Plasma|FcRn concentration in container(0.737391752667387 [µmol/l])
		drug: PBPK_model_human_Ab|Organism|LargeIntestine|Plasma|CDA1(0 [µmol])
		kass_FcRn: PBPK_model_human_Ab|CDA1|kass (FcRn)(0.87 [l/µmol/min])
		Kd_FcRn_drug: PBPK_model_human_Ab|Organism|LargeIntestine|Plasma|CDA1|Kd (FcRn) in endosomal space of container(999999 [µmol/l])
		drug_FcRn: PBPK_model_human_Ab|Organism|LargeIntestine|Plasma|CDA1-FcRn_Complex(0 [µmol])

Reaction: FcRn binding tissue CDA1
	Educts:
		1 * PBPK_model_human_Ab|Organism|LargeIntestine|Interstitial|CDA1
	Products:
		1 * PBPK_model_human_Ab|Organism|LargeIntestine|Interstitial|CDA1-FcRn_Complex
	Formula: kass_FcRn * drug * FcRn - Kd_FcRn_drug * kass_FcRn * drug_FcRn
		FcRn: PBPK_model_human_Ab|Organism|LargeIntestine|Interstitial|FcRn concentration in container(0 [µmol/l])
		drug: PBPK_model_human_Ab|Organism|LargeIntestine|Interstitial|CDA1(0 [µmol])
		kass_FcRn: PBPK_model_human_Ab|CDA1|kass (FcRn)(0.87 [l/µmol/min])
		Kd_FcRn_drug: PBPK_model_human_Ab|Organism|LargeIntestine|Interstitial|CDA1|Kd (FcRn) in endosomal space of container(999999 [µmol/l])
		drug_FcRn: PBPK_model_human_Ab|Organism|LargeIntestine|Interstitial|CDA1-FcRn_Complex(0 [µmol])

Reaction: FcRn binding tissue CDA1
	Educts:
		1 * PBPK_model_human_Ab|Organism|LargeIntestine|Endosome|CDA1
	Products:
		1 * PBPK_model_human_Ab|Organism|LargeIntestine|Endosome|CDA1-FcRn_Complex
	Formula: kass_FcRn * drug * FcRn - Kd_FcRn_drug * kass_FcRn * drug_FcRn
		FcRn: PBPK_model_human_Ab|Organism|LargeIntestine|Endosome|FcRn concentration in container(80.8 [µmol/l])
		drug: PBPK_model_human_Ab|Organism|LargeIntestine|Endosome|CDA1(0 [µmol])
		kass_FcRn: PBPK_model_human_Ab|CDA1|kass (FcRn)(0.87 [l/µmol/min])
		Kd_FcRn_drug: PBPK_model_human_Ab|Organism|LargeIntestine|Endosome|CDA1|Kd (FcRn) in endosomal space of container(0.63 [µmol/l])
		drug_FcRn: PBPK_model_human_Ab|Organism|LargeIntestine|Endosome|CDA1-FcRn_Complex(0 [µmol])

Reaction: FcRn binding tissue CDA1
	Educts:
		1 * PBPK_model_human_Ab|Organism|LargeIntestine|Mucosa|Caecum|Plasma|CDA1
	Products:
		1 * PBPK_model_human_Ab|Organism|LargeIntestine|Mucosa|Caecum|Plasma|CDA1-FcRn_Complex
	Formula: kass_FcRn * drug * FcRn - Kd_FcRn_drug * kass_FcRn * drug_FcRn
		FcRn: PBPK_model_human_Ab|Organism|LargeIntestine|Mucosa|Caecum|Plasma|FcRn concentration in container(0.737391752667387 [µmol/l])
		drug: PBPK_model_human_Ab|Organism|LargeIntestine|Mucosa|Caecum|Plasma|CDA1(0 [µmol])
		kass_FcRn: PBPK_model_human_Ab|CDA1|kass (FcRn)(0.87 [l/µmol/min])
		Kd_FcRn_drug: PBPK_model_human_Ab|Organism|LargeIntestine|Mucosa|Caecum|Plasma|CDA1|Kd (FcRn) in endosomal space of container(999999 [µmol/l])
		drug_FcRn: PBPK_model_human_Ab|Organism|LargeIntestine|Mucosa|Caecum|Plasma|CDA1-FcRn_Complex(0 [µmol])

Reaction: FcRn binding tissue CDA1
	Educts:
		1 * PBPK_model_human_Ab|Organism|LargeIntestine|Mucosa|Caecum|Interstitial|CDA1
	Products:
		1 * PBPK_model_human_Ab|Organism|LargeIntestine|Mucosa|Caecum|Interstitial|CDA1-FcRn_Complex
	Formula: kass_FcRn * drug * FcRn - Kd_FcRn_drug * kass_FcRn * drug_FcRn
		FcRn: PBPK_model_human_Ab|Organism|LargeIntestine|Mucosa|Caecum|Interstitial|FcRn concentration in container(0 [µmol/l])
		drug: PBPK_model_human_Ab|Organism|LargeIntestine|Mucosa|Caecum|Interstitial|CDA1(0 [µmol])
		kass_FcRn: PBPK_model_human_Ab|CDA1|kass (FcRn)(0.87 [l/µmol/min])
		Kd_FcRn_drug: PBPK_model_human_Ab|Organism|LargeIntestine|Mucosa|Caecum|Interstitial|CDA1|Kd (FcRn) in endosomal space of container(999999 [µmol/l])
		drug_FcRn: PBPK_model_human_Ab|Organism|LargeIntestine|Mucosa|Caecum|Interstitial|CDA1-FcRn_Complex(0 [µmol])

Reaction: FcRn binding tissue CDA1
	Educts:
		1 * PBPK_model_human_Ab|Organism|LargeIntestine|Mucosa|Caecum|Endosome|CDA1
	Products:
		1 * PBPK_model_human_Ab|Organism|LargeIntestine|Mucosa|Caecum|Endosome|CDA1-FcRn_Complex
	Formula: kass_FcRn * drug * FcRn - Kd_FcRn_drug * kass_FcRn * drug_FcRn
		FcRn: PBPK_model_human_Ab|Organism|LargeIntestine|Mucosa|Caecum|Endosome|FcRn concentration in container(80.8 [µmol/l])
		drug: PBPK_model_human_Ab|Organism|LargeIntestine|Mucosa|Caecum|Endosome|CDA1(0 [µmol])
		kass_FcRn: PBPK_model_human_Ab|CDA1|kass (FcRn)(0.87 [l/µmol/min])
		Kd_FcRn_drug: PBPK_model_human_Ab|Organism|LargeIntestine|Mucosa|Caecum|Endosome|CDA1|Kd (FcRn) in endosomal space of container(0.63 [µmol/l])
		drug_FcRn: PBPK_model_human_Ab|Organism|LargeIntestine|Mucosa|Caecum|Endosome|CDA1-FcRn_Complex(0 [µmol])

Reaction: FcRn binding tissue CDA1
	Educts:
		1 * PBPK_model_human_Ab|Organism|LargeIntestine|Mucosa|ColonAscendens|Plasma|CDA1
	Products:
		1 * PBPK_model_human_Ab|Organism|LargeIntestine|Mucosa|ColonAscendens|Plasma|CDA1-FcRn_Complex
	Formula: kass_FcRn * drug * FcRn - Kd_FcRn_drug * kass_FcRn * drug_FcRn
		FcRn: PBPK_model_human_Ab|Organism|LargeIntestine|Mucosa|ColonAscendens|Plasma|FcRn concentration in container(0.737391752667387 [µmol/l])
		drug: PBPK_model_human_Ab|Organism|LargeIntestine|Mucosa|ColonAscendens|Plasma|CDA1(0 [µmol])
		kass_FcRn: PBPK_model_human_Ab|CDA1|kass (FcRn)(0.87 [l/µmol/min])
		Kd_FcRn_drug: PBPK_model_human_Ab|Organism|LargeIntestine|Mucosa|ColonAscendens|Plasma|CDA1|Kd (FcRn) in endosomal space of container(999999 [µmol/l])
		drug_FcRn: PBPK_model_human_Ab|Organism|LargeIntestine|Mucosa|ColonAscendens|Plasma|CDA1-FcRn_Complex(0 [µmol])

Reaction: FcRn binding tissue CDA1
	Educts:
		1 * PBPK_model_human_Ab|Organism|LargeIntestine|Mucosa|ColonAscendens|Interstitial|CDA1
	Products:
		1 * PBPK_model_human_Ab|Organism|LargeIntestine|Mucosa|ColonAscendens|Interstitial|CDA1-FcRn_Complex
	Formula: kass_FcRn * drug * FcRn - Kd_FcRn_drug * kass_FcRn * drug_FcRn
		FcRn: PBPK_model_human_Ab|Organism|LargeIntestine|Mucosa|ColonAscendens|Interstitial|FcRn concentration in container(0 [µmol/l])
		drug: PBPK_model_human_Ab|Organism|LargeIntestine|Mucosa|ColonAscendens|Interstitial|CDA1(0 [µmol])
		kass_FcRn: PBPK_model_human_Ab|CDA1|kass (FcRn)(0.87 [l/µmol/min])
		Kd_FcRn_drug: PBPK_model_human_Ab|Organism|LargeIntestine|Mucosa|ColonAscendens|Interstitial|CDA1|Kd (FcRn) in endosomal space of container(999999 [µmol/l])
		drug_FcRn: PBPK_model_human_Ab|Organism|LargeIntestine|Mucosa|ColonAscendens|Interstitial|CDA1-FcRn_Complex(0 [µmol])

Reaction: FcRn binding tissue CDA1
	Educts:
		1 * PBPK_model_human_Ab|Organism|LargeIntestine|Mucosa|ColonAscendens|Endosome|CDA1
	Products:
		1 * PBPK_model_human_Ab|Organism|LargeIntestine|Mucosa|ColonAscendens|Endosome|CDA1-FcRn_Complex
	Formula: kass_FcRn * drug * FcRn - Kd_FcRn_drug * kass_FcRn * drug_FcRn
		FcRn: PBPK_model_human_Ab|Organism|LargeIntestine|Mucosa|ColonAscendens|Endosome|FcRn concentration in container(80.8 [µmol/l])
		drug: PBPK_model_human_Ab|Organism|LargeIntestine|Mucosa|ColonAscendens|Endosome|CDA1(0 [µmol])
		kass_FcRn: PBPK_model_human_Ab|CDA1|kass (FcRn)(0.87 [l/µmol/min])
		Kd_FcRn_drug: PBPK_model_human_Ab|Organism|LargeIntestine|Mucosa|ColonAscendens|Endosome|CDA1|Kd (FcRn) in endosomal space of container(0.63 [µmol/l])
		drug_FcRn: PBPK_model_human_Ab|Organism|LargeIntestine|Mucosa|ColonAscendens|Endosome|CDA1-FcRn_Complex(0 [µmol])

Reaction: FcRn binding tissue CDA1
	Educts:
		1 * PBPK_model_human_Ab|Organism|LargeIntestine|Mucosa|ColonTransversum|Plasma|CDA1
	Products:
		1 * PBPK_model_human_Ab|Organism|LargeIntestine|Mucosa|ColonTransversum|Plasma|CDA1-FcRn_Complex
	Formula: kass_FcRn * drug * FcRn - Kd_FcRn_drug * kass_FcRn * drug_FcRn
		FcRn: PBPK_model_human_Ab|Organism|LargeIntestine|Mucosa|ColonTransversum|Plasma|FcRn concentration in container(0.737391752667387 [µmol/l])
		drug: PBPK_model_human_Ab|Organism|LargeIntestine|Mucosa|ColonTransversum|Plasma|CDA1(0 [µmol])
		kass_FcRn: PBPK_model_human_Ab|CDA1|kass (FcRn)(0.87 [l/µmol/min])
		Kd_FcRn_drug: PBPK_model_human_Ab|Organism|LargeIntestine|Mucosa|ColonTransversum|Plasma|CDA1|Kd (FcRn) in endosomal space of container(999999 [µmol/l])
		drug_FcRn: PBPK_model_human_Ab|Organism|LargeIntestine|Mucosa|ColonTransversum|Plasma|CDA1-FcRn_Complex(0 [µmol])

Reaction: FcRn binding tissue CDA1
	Educts:
		1 * PBPK_model_human_Ab|Organism|LargeIntestine|Mucosa|ColonTransversum|Interstitial|CDA1
	Products:
		1 * PBPK_model_human_Ab|Organism|LargeIntestine|Mucosa|ColonTransversum|Interstitial|CDA1-FcRn_Complex
	Formula: kass_FcRn * drug * FcRn - Kd_FcRn_drug * kass_FcRn * drug_FcRn
		FcRn: PBPK_model_human_Ab|Organism|LargeIntestine|Mucosa|ColonTransversum|Interstitial|FcRn concentration in container(0 [µmol/l])
		drug: PBPK_model_human_Ab|Organism|LargeIntestine|Mucosa|ColonTransversum|Interstitial|CDA1(0 [µmol])
		kass_FcRn: PBPK_model_human_Ab|CDA1|kass (FcRn)(0.87 [l/µmol/min])
		Kd_FcRn_drug: PBPK_model_human_Ab|Organism|LargeIntestine|Mucosa|ColonTransversum|Interstitial|CDA1|Kd (FcRn) in endosomal space of container(999999 [µmol/l])
		drug_FcRn: PBPK_model_human_Ab|Organism|LargeIntestine|Mucosa|ColonTransversum|Interstitial|CDA1-FcRn_Complex(0 [µmol])

Reaction: FcRn binding tissue CDA1
	Educts:
		1 * PBPK_model_human_Ab|Organism|LargeIntestine|Mucosa|ColonTransversum|Endosome|CDA1
	Products:
		1 * PBPK_model_human_Ab|Organism|LargeIntestine|Mucosa|ColonTransversum|Endosome|CDA1-FcRn_Complex
	Formula: kass_FcRn * drug * FcRn - Kd_FcRn_drug * kass_FcRn * drug_FcRn
		FcRn: PBPK_model_human_Ab|Organism|LargeIntestine|Mucosa|ColonTransversum|Endosome|FcRn concentration in container(80.8 [µmol/l])
		drug: PBPK_model_human_Ab|Organism|LargeIntestine|Mucosa|ColonTransversum|Endosome|CDA1(0 [µmol])
		kass_FcRn: PBPK_model_human_Ab|CDA1|kass (FcRn)(0.87 [l/µmol/min])
		Kd_FcRn_drug: PBPK_model_human_Ab|Organism|LargeIntestine|Mucosa|ColonTransversum|Endosome|CDA1|Kd (FcRn) in endosomal space of container(0.63 [µmol/l])
		drug_FcRn: PBPK_model_human_Ab|Organism|LargeIntestine|Mucosa|ColonTransversum|Endosome|CDA1-FcRn_Complex(0 [µmol])

Reaction: FcRn binding tissue CDA1
	Educts:
		1 * PBPK_model_human_Ab|Organism|LargeIntestine|Mucosa|ColonDescendens|Plasma|CDA1
	Products:
		1 * PBPK_model_human_Ab|Organism|LargeIntestine|Mucosa|ColonDescendens|Plasma|CDA1-FcRn_Complex
	Formula: kass_FcRn * drug * FcRn - Kd_FcRn_drug * kass_FcRn * drug_FcRn
		FcRn: PBPK_model_human_Ab|Organism|LargeIntestine|Mucosa|ColonDescendens|Plasma|FcRn concentration in container(0.737391752667387 [µmol/l])
		drug: PBPK_model_human_Ab|Organism|LargeIntestine|Mucosa|ColonDescendens|Plasma|CDA1(0 [µmol])
		kass_FcRn: PBPK_model_human_Ab|CDA1|kass (FcRn)(0.87 [l/µmol/min])
		Kd_FcRn_drug: PBPK_model_human_Ab|Organism|LargeIntestine|Mucosa|ColonDescendens|Plasma|CDA1|Kd (FcRn) in endosomal space of container(999999 [µmol/l])
		drug_FcRn: PBPK_model_human_Ab|Organism|LargeIntestine|Mucosa|ColonDescendens|Plasma|CDA1-FcRn_Complex(0 [µmol])

Reaction: FcRn binding tissue CDA1
	Educts:
		1 * PBPK_model_human_Ab|Organism|LargeIntestine|Mucosa|ColonDescendens|Interstitial|CDA1
	Products:
		1 * PBPK_model_human_Ab|Organism|LargeIntestine|Mucosa|ColonDescendens|Interstitial|CDA1-FcRn_Complex
	Formula: kass_FcRn * drug * FcRn - Kd_FcRn_drug * kass_FcRn * drug_FcRn
		FcRn: PBPK_model_human_Ab|Organism|LargeIntestine|Mucosa|ColonDescendens|Interstitial|FcRn concentration in container(0 [µmol/l])
		drug: PBPK_model_human_Ab|Organism|LargeIntestine|Mucosa|ColonDescendens|Interstitial|CDA1(0 [µmol])
		kass_FcRn: PBPK_model_human_Ab|CDA1|kass (FcRn)(0.87 [l/µmol/min])
		Kd_FcRn_drug: PBPK_model_human_Ab|Organism|LargeIntestine|Mucosa|ColonDescendens|Interstitial|CDA1|Kd (FcRn) in endosomal space of container(999999 [µmol/l])
		drug_FcRn: PBPK_model_human_Ab|Organism|LargeIntestine|Mucosa|ColonDescendens|Interstitial|CDA1-FcRn_Complex(0 [µmol])

Reaction: FcRn binding tissue CDA1
	Educts:
		1 * PBPK_model_human_Ab|Organism|LargeIntestine|Mucosa|ColonDescendens|Endosome|CDA1
	Products:
		1 * PBPK_model_human_Ab|Organism|LargeIntestine|Mucosa|ColonDescendens|Endosome|CDA1-FcRn_Complex
	Formula: kass_FcRn * drug * FcRn - Kd_FcRn_drug * kass_FcRn * drug_FcRn
		FcRn: PBPK_model_human_Ab|Organism|LargeIntestine|Mucosa|ColonDescendens|Endosome|FcRn concentration in container(80.8 [µmol/l])
		drug: PBPK_model_human_Ab|Organism|LargeIntestine|Mucosa|ColonDescendens|Endosome|CDA1(0 [µmol])
		kass_FcRn: PBPK_model_human_Ab|CDA1|kass (FcRn)(0.87 [l/µmol/min])
		Kd_FcRn_drug: PBPK_model_human_Ab|Organism|LargeIntestine|Mucosa|ColonDescendens|Endosome|CDA1|Kd (FcRn) in endosomal space of container(0.63 [µmol/l])
		drug_FcRn: PBPK_model_human_Ab|Organism|LargeIntestine|Mucosa|ColonDescendens|Endosome|CDA1-FcRn_Complex(0 [µmol])

Reaction: FcRn binding tissue CDA1
	Educts:
		1 * PBPK_model_human_Ab|Organism|LargeIntestine|Mucosa|ColonSigmoid|Plasma|CDA1
	Products:
		1 * PBPK_model_human_Ab|Organism|LargeIntestine|Mucosa|ColonSigmoid|Plasma|CDA1-FcRn_Complex
	Formula: kass_FcRn * drug * FcRn - Kd_FcRn_drug * kass_FcRn * drug_FcRn
		FcRn: PBPK_model_human_Ab|Organism|LargeIntestine|Mucosa|ColonSigmoid|Plasma|FcRn concentration in container(0.737391752667387 [µmol/l])
		drug: PBPK_model_human_Ab|Organism|LargeIntestine|Mucosa|ColonSigmoid|Plasma|CDA1(0 [µmol])
		kass_FcRn: PBPK_model_human_Ab|CDA1|kass (FcRn)(0.87 [l/µmol/min])
		Kd_FcRn_drug: PBPK_model_human_Ab|Organism|LargeIntestine|Mucosa|ColonSigmoid|Plasma|CDA1|Kd (FcRn) in endosomal space of container(999999 [µmol/l])
		drug_FcRn: PBPK_model_human_Ab|Organism|LargeIntestine|Mucosa|ColonSigmoid|Plasma|CDA1-FcRn_Complex(0 [µmol])

Reaction: FcRn binding tissue CDA1
	Educts:
		1 * PBPK_model_human_Ab|Organism|LargeIntestine|Mucosa|ColonSigmoid|Interstitial|CDA1
	Products:
		1 * PBPK_model_human_Ab|Organism|LargeIntestine|Mucosa|ColonSigmoid|Interstitial|CDA1-FcRn_Complex
	Formula: kass_FcRn * drug * FcRn - Kd_FcRn_drug * kass_FcRn * drug_FcRn
		FcRn: PBPK_model_human_Ab|Organism|LargeIntestine|Mucosa|ColonSigmoid|Interstitial|FcRn concentration in container(0 [µmol/l])
		drug: PBPK_model_human_Ab|Organism|LargeIntestine|Mucosa|ColonSigmoid|Interstitial|CDA1(0 [µmol])
		kass_FcRn: PBPK_model_human_Ab|CDA1|kass (FcRn)(0.87 [l/µmol/min])
		Kd_FcRn_drug: PBPK_model_human_Ab|Organism|LargeIntestine|Mucosa|ColonSigmoid|Interstitial|CDA1|Kd (FcRn) in endosomal space of container(999999 [µmol/l])
		drug_FcRn: PBPK_model_human_Ab|Organism|LargeIntestine|Mucosa|ColonSigmoid|Interstitial|CDA1-FcRn_Complex(0 [µmol])

Reaction: FcRn binding tissue CDA1
	Educts:
		1 * PBPK_model_human_Ab|Organism|LargeIntestine|Mucosa|ColonSigmoid|Endosome|CDA1
	Products:
		1 * PBPK_model_human_Ab|Organism|LargeIntestine|Mucosa|ColonSigmoid|Endosome|CDA1-FcRn_Complex
	Formula: kass_FcRn * drug * FcRn - Kd_FcRn_drug * kass_FcRn * drug_FcRn
		FcRn: PBPK_model_human_Ab|Organism|LargeIntestine|Mucosa|ColonSigmoid|Endosome|FcRn concentration in container(80.8 [µmol/l])
		drug: PBPK_model_human_Ab|Organism|LargeIntestine|Mucosa|ColonSigmoid|Endosome|CDA1(0 [µmol])
		kass_FcRn: PBPK_model_human_Ab|CDA1|kass (FcRn)(0.87 [l/µmol/min])
		Kd_FcRn_drug: PBPK_model_human_Ab|Organism|LargeIntestine|Mucosa|ColonSigmoid|Endosome|CDA1|Kd (FcRn) in endosomal space of container(0.63 [µmol/l])
		drug_FcRn: PBPK_model_human_Ab|Organism|LargeIntestine|Mucosa|ColonSigmoid|Endosome|CDA1-FcRn_Complex(0 [µmol])

Reaction: FcRn binding tissue CDA1
	Educts:
		1 * PBPK_model_human_Ab|Organism|LargeIntestine|Mucosa|Rectum|Plasma|CDA1
	Products:
		1 * PBPK_model_human_Ab|Organism|LargeIntestine|Mucosa|Rectum|Plasma|CDA1-FcRn_Complex
	Formula: kass_FcRn * drug * FcRn - Kd_FcRn_drug * kass_FcRn * drug_FcRn
		FcRn: PBPK_model_human_Ab|Organism|LargeIntestine|Mucosa|Rectum|Plasma|FcRn concentration in container(0.737391752667387 [µmol/l])
		drug: PBPK_model_human_Ab|Organism|LargeIntestine|Mucosa|Rectum|Plasma|CDA1(0 [µmol])
		kass_FcRn: PBPK_model_human_Ab|CDA1|kass (FcRn)(0.87 [l/µmol/min])
		Kd_FcRn_drug: PBPK_model_human_Ab|Organism|LargeIntestine|Mucosa|Rectum|Plasma|CDA1|Kd (FcRn) in endosomal space of container(999999 [µmol/l])
		drug_FcRn: PBPK_model_human_Ab|Organism|LargeIntestine|Mucosa|Rectum|Plasma|CDA1-FcRn_Complex(0 [µmol])

Reaction: FcRn binding tissue CDA1
	Educts:
		1 * PBPK_model_human_Ab|Organism|LargeIntestine|Mucosa|Rectum|Interstitial|CDA1
	Products:
		1 * PBPK_model_human_Ab|Organism|LargeIntestine|Mucosa|Rectum|Interstitial|CDA1-FcRn_Complex
	Formula: kass_FcRn * drug * FcRn - Kd_FcRn_drug * kass_FcRn * drug_FcRn
		FcRn: PBPK_model_human_Ab|Organism|LargeIntestine|Mucosa|Rectum|Interstitial|FcRn concentration in container(0 [µmol/l])
		drug: PBPK_model_human_Ab|Organism|LargeIntestine|Mucosa|Rectum|Interstitial|CDA1(0 [µmol])
		kass_FcRn: PBPK_model_human_Ab|CDA1|kass (FcRn)(0.87 [l/µmol/min])
		Kd_FcRn_drug: PBPK_model_human_Ab|Organism|LargeIntestine|Mucosa|Rectum|Interstitial|CDA1|Kd (FcRn) in endosomal space of container(999999 [µmol/l])
		drug_FcRn: PBPK_model_human_Ab|Organism|LargeIntestine|Mucosa|Rectum|Interstitial|CDA1-FcRn_Complex(0 [µmol])

Reaction: FcRn binding tissue CDA1
	Educts:
		1 * PBPK_model_human_Ab|Organism|LargeIntestine|Mucosa|Rectum|Endosome|CDA1
	Products:
		1 * PBPK_model_human_Ab|Organism|LargeIntestine|Mucosa|Rectum|Endosome|CDA1-FcRn_Complex
	Formula: kass_FcRn * drug * FcRn - Kd_FcRn_drug * kass_FcRn * drug_FcRn
		FcRn: PBPK_model_human_Ab|Organism|LargeIntestine|Mucosa|Rectum|Endosome|FcRn concentration in container(80.8 [µmol/l])
		drug: PBPK_model_human_Ab|Organism|LargeIntestine|Mucosa|Rectum|Endosome|CDA1(0 [µmol])
		kass_FcRn: PBPK_model_human_Ab|CDA1|kass (FcRn)(0.87 [l/µmol/min])
		Kd_FcRn_drug: PBPK_model_human_Ab|Organism|LargeIntestine|Mucosa|Rectum|Endosome|CDA1|Kd (FcRn) in endosomal space of container(0.63 [µmol/l])
		drug_FcRn: PBPK_model_human_Ab|Organism|LargeIntestine|Mucosa|Rectum|Endosome|CDA1-FcRn_Complex(0 [µmol])

Reaction: FcRn binding tissue CDA1
	Educts:
		1 * PBPK_model_human_Ab|Organism|Liver|Periportal|Plasma|CDA1
	Products:
		1 * PBPK_model_human_Ab|Organism|Liver|Periportal|Plasma|CDA1-FcRn_Complex
	Formula: kass_FcRn * drug * FcRn - Kd_FcRn_drug * kass_FcRn * drug_FcRn
		FcRn: PBPK_model_human_Ab|Organism|Liver|Periportal|Plasma|FcRn concentration in container(0.737391752667387 [µmol/l])
		drug: PBPK_model_human_Ab|Organism|Liver|Periportal|Plasma|CDA1(0 [µmol])
		kass_FcRn: PBPK_model_human_Ab|CDA1|kass (FcRn)(0.87 [l/µmol/min])
		Kd_FcRn_drug: PBPK_model_human_Ab|Organism|Liver|Periportal|Plasma|CDA1|Kd (FcRn) in endosomal space of container(999999 [µmol/l])
		drug_FcRn: PBPK_model_human_Ab|Organism|Liver|Periportal|Plasma|CDA1-FcRn_Complex(0 [µmol])

Reaction: FcRn binding tissue CDA1
	Educts:
		1 * PBPK_model_human_Ab|Organism|Liver|Periportal|Interstitial|CDA1
	Products:
		1 * PBPK_model_human_Ab|Organism|Liver|Periportal|Interstitial|CDA1-FcRn_Complex
	Formula: kass_FcRn * drug * FcRn - Kd_FcRn_drug * kass_FcRn * drug_FcRn
		FcRn: PBPK_model_human_Ab|Organism|Liver|Periportal|Interstitial|FcRn concentration in container(0 [µmol/l])
		drug: PBPK_model_human_Ab|Organism|Liver|Periportal|Interstitial|CDA1(0 [µmol])
		kass_FcRn: PBPK_model_human_Ab|CDA1|kass (FcRn)(0.87 [l/µmol/min])
		Kd_FcRn_drug: PBPK_model_human_Ab|Organism|Liver|Periportal|Interstitial|CDA1|Kd (FcRn) in endosomal space of container(999999 [µmol/l])
		drug_FcRn: PBPK_model_human_Ab|Organism|Liver|Periportal|Interstitial|CDA1-FcRn_Complex(0 [µmol])

Reaction: FcRn binding tissue CDA1
	Educts:
		1 * PBPK_model_human_Ab|Organism|Liver|Periportal|Endosome|CDA1
	Products:
		1 * PBPK_model_human_Ab|Organism|Liver|Periportal|Endosome|CDA1-FcRn_Complex
	Formula: kass_FcRn * drug * FcRn - Kd_FcRn_drug * kass_FcRn * drug_FcRn
		FcRn: PBPK_model_human_Ab|Organism|Liver|Periportal|Endosome|FcRn concentration in container(80.8 [µmol/l])
		drug: PBPK_model_human_Ab|Organism|Liver|Periportal|Endosome|CDA1(0 [µmol])
		kass_FcRn: PBPK_model_human_Ab|CDA1|kass (FcRn)(0.87 [l/µmol/min])
		Kd_FcRn_drug: PBPK_model_human_Ab|Organism|Liver|Periportal|Endosome|CDA1|Kd (FcRn) in endosomal space of container(0.63 [µmol/l])
		drug_FcRn: PBPK_model_human_Ab|Organism|Liver|Periportal|Endosome|CDA1-FcRn_Complex(0 [µmol])

Reaction: FcRn binding tissue CDA1
	Educts:
		1 * PBPK_model_human_Ab|Organism|Liver|Pericentral|Plasma|CDA1
	Products:
		1 * PBPK_model_human_Ab|Organism|Liver|Pericentral|Plasma|CDA1-FcRn_Complex
	Formula: kass_FcRn * drug * FcRn - Kd_FcRn_drug * kass_FcRn * drug_FcRn
		FcRn: PBPK_model_human_Ab|Organism|Liver|Pericentral|Plasma|FcRn concentration in container(0.737391752667387 [µmol/l])
		drug: PBPK_model_human_Ab|Organism|Liver|Pericentral|Plasma|CDA1(0 [µmol])
		kass_FcRn: PBPK_model_human_Ab|CDA1|kass (FcRn)(0.87 [l/µmol/min])
		Kd_FcRn_drug: PBPK_model_human_Ab|Organism|Liver|Pericentral|Plasma|CDA1|Kd (FcRn) in endosomal space of container(999999 [µmol/l])
		drug_FcRn: PBPK_model_human_Ab|Organism|Liver|Pericentral|Plasma|CDA1-FcRn_Complex(0 [µmol])

Reaction: FcRn binding tissue CDA1
	Educts:
		1 * PBPK_model_human_Ab|Organism|Liver|Pericentral|Interstitial|CDA1
	Products:
		1 * PBPK_model_human_Ab|Organism|Liver|Pericentral|Interstitial|CDA1-FcRn_Complex
	Formula: kass_FcRn * drug * FcRn - Kd_FcRn_drug * kass_FcRn * drug_FcRn
		FcRn: PBPK_model_human_Ab|Organism|Liver|Pericentral|Interstitial|FcRn concentration in container(0 [µmol/l])
		drug: PBPK_model_human_Ab|Organism|Liver|Pericentral|Interstitial|CDA1(0 [µmol])
		kass_FcRn: PBPK_model_human_Ab|CDA1|kass (FcRn)(0.87 [l/µmol/min])
		Kd_FcRn_drug: PBPK_model_human_Ab|Organism|Liver|Pericentral|Interstitial|CDA1|Kd (FcRn) in endosomal space of container(999999 [µmol/l])
		drug_FcRn: PBPK_model_human_Ab|Organism|Liver|Pericentral|Interstitial|CDA1-FcRn_Complex(0 [µmol])

Reaction: FcRn binding tissue CDA1
	Educts:
		1 * PBPK_model_human_Ab|Organism|Liver|Pericentral|Endosome|CDA1
	Products:
		1 * PBPK_model_human_Ab|Organism|Liver|Pericentral|Endosome|CDA1-FcRn_Complex
	Formula: kass_FcRn * drug * FcRn - Kd_FcRn_drug * kass_FcRn * drug_FcRn
		FcRn: PBPK_model_human_Ab|Organism|Liver|Pericentral|Endosome|FcRn concentration in container(80.8 [µmol/l])
		drug: PBPK_model_human_Ab|Organism|Liver|Pericentral|Endosome|CDA1(0 [µmol])
		kass_FcRn: PBPK_model_human_Ab|CDA1|kass (FcRn)(0.87 [l/µmol/min])
		Kd_FcRn_drug: PBPK_model_human_Ab|Organism|Liver|Pericentral|Endosome|CDA1|Kd (FcRn) in endosomal space of container(0.63 [µmol/l])
		drug_FcRn: PBPK_model_human_Ab|Organism|Liver|Pericentral|Endosome|CDA1-FcRn_Complex(0 [µmol])

Reaction: FcRn binding tissue CDA1
	Educts:
		1 * PBPK_model_human_Ab|Organism|Lung|Plasma|CDA1
	Products:
		1 * PBPK_model_human_Ab|Organism|Lung|Plasma|CDA1-FcRn_Complex
	Formula: kass_FcRn * drug * FcRn - Kd_FcRn_drug * kass_FcRn * drug_FcRn
		FcRn: PBPK_model_human_Ab|Organism|Lung|Plasma|FcRn concentration in container(0.737391752667387 [µmol/l])
		drug: PBPK_model_human_Ab|Organism|Lung|Plasma|CDA1(0 [µmol])
		kass_FcRn: PBPK_model_human_Ab|CDA1|kass (FcRn)(0.87 [l/µmol/min])
		Kd_FcRn_drug: PBPK_model_human_Ab|Organism|Lung|Plasma|CDA1|Kd (FcRn) in endosomal space of container(999999 [µmol/l])
		drug_FcRn: PBPK_model_human_Ab|Organism|Lung|Plasma|CDA1-FcRn_Complex(0 [µmol])

Reaction: FcRn binding tissue CDA1
	Educts:
		1 * PBPK_model_human_Ab|Organism|Lung|Interstitial|CDA1
	Products:
		1 * PBPK_model_human_Ab|Organism|Lung|Interstitial|CDA1-FcRn_Complex
	Formula: kass_FcRn * drug * FcRn - Kd_FcRn_drug * kass_FcRn * drug_FcRn
		FcRn: PBPK_model_human_Ab|Organism|Lung|Interstitial|FcRn concentration in container(0 [µmol/l])
		drug: PBPK_model_human_Ab|Organism|Lung|Interstitial|CDA1(0 [µmol])
		kass_FcRn: PBPK_model_human_Ab|CDA1|kass (FcRn)(0.87 [l/µmol/min])
		Kd_FcRn_drug: PBPK_model_human_Ab|Organism|Lung|Interstitial|CDA1|Kd (FcRn) in endosomal space of container(999999 [µmol/l])
		drug_FcRn: PBPK_model_human_Ab|Organism|Lung|Interstitial|CDA1-FcRn_Complex(0 [µmol])

Reaction: FcRn binding tissue CDA1
	Educts:
		1 * PBPK_model_human_Ab|Organism|Lung|Endosome|CDA1
	Products:
		1 * PBPK_model_human_Ab|Organism|Lung|Endosome|CDA1-FcRn_Complex
	Formula: kass_FcRn * drug * FcRn - Kd_FcRn_drug * kass_FcRn * drug_FcRn
		FcRn: PBPK_model_human_Ab|Organism|Lung|Endosome|FcRn concentration in container(80.8 [µmol/l])
		drug: PBPK_model_human_Ab|Organism|Lung|Endosome|CDA1(0 [µmol])
		kass_FcRn: PBPK_model_human_Ab|CDA1|kass (FcRn)(0.87 [l/µmol/min])
		Kd_FcRn_drug: PBPK_model_human_Ab|Organism|Lung|Endosome|CDA1|Kd (FcRn) in endosomal space of container(0.63 [µmol/l])
		drug_FcRn: PBPK_model_human_Ab|Organism|Lung|Endosome|CDA1-FcRn_Complex(0 [µmol])

Reaction: FcRn binding tissue CDA1
	Educts:
		1 * PBPK_model_human_Ab|Organism|Muscle|Plasma|CDA1
	Products:
		1 * PBPK_model_human_Ab|Organism|Muscle|Plasma|CDA1-FcRn_Complex
	Formula: kass_FcRn * drug * FcRn - Kd_FcRn_drug * kass_FcRn * drug_FcRn
		FcRn: PBPK_model_human_Ab|Organism|Muscle|Plasma|FcRn concentration in container(0.737391752667387 [µmol/l])
		drug: PBPK_model_human_Ab|Organism|Muscle|Plasma|CDA1(0 [µmol])
		kass_FcRn: PBPK_model_human_Ab|CDA1|kass (FcRn)(0.87 [l/µmol/min])
		Kd_FcRn_drug: PBPK_model_human_Ab|Organism|Muscle|Plasma|CDA1|Kd (FcRn) in endosomal space of container(999999 [µmol/l])
		drug_FcRn: PBPK_model_human_Ab|Organism|Muscle|Plasma|CDA1-FcRn_Complex(0 [µmol])

Reaction: FcRn binding tissue CDA1
	Educts:
		1 * PBPK_model_human_Ab|Organism|Muscle|Interstitial|CDA1
	Products:
		1 * PBPK_model_human_Ab|Organism|Muscle|Interstitial|CDA1-FcRn_Complex
	Formula: kass_FcRn * drug * FcRn - Kd_FcRn_drug * kass_FcRn * drug_FcRn
		FcRn: PBPK_model_human_Ab|Organism|Muscle|Interstitial|FcRn concentration in container(0 [µmol/l])
		drug: PBPK_model_human_Ab|Organism|Muscle|Interstitial|CDA1(0 [µmol])
		kass_FcRn: PBPK_model_human_Ab|CDA1|kass (FcRn)(0.87 [l/µmol/min])
		Kd_FcRn_drug: PBPK_model_human_Ab|Organism|Muscle|Interstitial|CDA1|Kd (FcRn) in endosomal space of container(999999 [µmol/l])
		drug_FcRn: PBPK_model_human_Ab|Organism|Muscle|Interstitial|CDA1-FcRn_Complex(0 [µmol])

Reaction: FcRn binding tissue CDA1
	Educts:
		1 * PBPK_model_human_Ab|Organism|Muscle|Endosome|CDA1
	Products:
		1 * PBPK_model_human_Ab|Organism|Muscle|Endosome|CDA1-FcRn_Complex
	Formula: kass_FcRn * drug * FcRn - Kd_FcRn_drug * kass_FcRn * drug_FcRn
		FcRn: PBPK_model_human_Ab|Organism|Muscle|Endosome|FcRn concentration in container(80.8 [µmol/l])
		drug: PBPK_model_human_Ab|Organism|Muscle|Endosome|CDA1(0 [µmol])
		kass_FcRn: PBPK_model_human_Ab|CDA1|kass (FcRn)(0.87 [l/µmol/min])
		Kd_FcRn_drug: PBPK_model_human_Ab|Organism|Muscle|Endosome|CDA1|Kd (FcRn) in endosomal space of container(0.63 [µmol/l])
		drug_FcRn: PBPK_model_human_Ab|Organism|Muscle|Endosome|CDA1-FcRn_Complex(0 [µmol])

Reaction: FcRn binding tissue CDA1
	Educts:
		1 * PBPK_model_human_Ab|Organism|Pancreas|Plasma|CDA1
	Products:
		1 * PBPK_model_human_Ab|Organism|Pancreas|Plasma|CDA1-FcRn_Complex
	Formula: kass_FcRn * drug * FcRn - Kd_FcRn_drug * kass_FcRn * drug_FcRn
		FcRn: PBPK_model_human_Ab|Organism|Pancreas|Plasma|FcRn concentration in container(0.737391752667387 [µmol/l])
		drug: PBPK_model_human_Ab|Organism|Pancreas|Plasma|CDA1(0 [µmol])
		kass_FcRn: PBPK_model_human_Ab|CDA1|kass (FcRn)(0.87 [l/µmol/min])
		Kd_FcRn_drug: PBPK_model_human_Ab|Organism|Pancreas|Plasma|CDA1|Kd (FcRn) in endosomal space of container(999999 [µmol/l])
		drug_FcRn: PBPK_model_human_Ab|Organism|Pancreas|Plasma|CDA1-FcRn_Complex(0 [µmol])

Reaction: FcRn binding tissue CDA1
	Educts:
		1 * PBPK_model_human_Ab|Organism|Pancreas|Interstitial|CDA1
	Products:
		1 * PBPK_model_human_Ab|Organism|Pancreas|Interstitial|CDA1-FcRn_Complex
	Formula: kass_FcRn * drug * FcRn - Kd_FcRn_drug * kass_FcRn * drug_FcRn
		FcRn: PBPK_model_human_Ab|Organism|Pancreas|Interstitial|FcRn concentration in container(0 [µmol/l])
		drug: PBPK_model_human_Ab|Organism|Pancreas|Interstitial|CDA1(0 [µmol])
		kass_FcRn: PBPK_model_human_Ab|CDA1|kass (FcRn)(0.87 [l/µmol/min])
		Kd_FcRn_drug: PBPK_model_human_Ab|Organism|Pancreas|Interstitial|CDA1|Kd (FcRn) in endosomal space of container(999999 [µmol/l])
		drug_FcRn: PBPK_model_human_Ab|Organism|Pancreas|Interstitial|CDA1-FcRn_Complex(0 [µmol])

Reaction: FcRn binding tissue CDA1
	Educts:
		1 * PBPK_model_human_Ab|Organism|Pancreas|Endosome|CDA1
	Products:
		1 * PBPK_model_human_Ab|Organism|Pancreas|Endosome|CDA1-FcRn_Complex
	Formula: kass_FcRn * drug * FcRn - Kd_FcRn_drug * kass_FcRn * drug_FcRn
		FcRn: PBPK_model_human_Ab|Organism|Pancreas|Endosome|FcRn concentration in container(80.8 [µmol/l])
		drug: PBPK_model_human_Ab|Organism|Pancreas|Endosome|CDA1(0 [µmol])
		kass_FcRn: PBPK_model_human_Ab|CDA1|kass (FcRn)(0.87 [l/µmol/min])
		Kd_FcRn_drug: PBPK_model_human_Ab|Organism|Pancreas|Endosome|CDA1|Kd (FcRn) in endosomal space of container(0.63 [µmol/l])
		drug_FcRn: PBPK_model_human_Ab|Organism|Pancreas|Endosome|CDA1-FcRn_Complex(0 [µmol])

Reaction: FcRn binding tissue CDA1
	Educts:
		1 * PBPK_model_human_Ab|Organism|Skin|Plasma|CDA1
	Products:
		1 * PBPK_model_human_Ab|Organism|Skin|Plasma|CDA1-FcRn_Complex
	Formula: kass_FcRn * drug * FcRn - Kd_FcRn_drug * kass_FcRn * drug_FcRn
		FcRn: PBPK_model_human_Ab|Organism|Skin|Plasma|FcRn concentration in container(0.737391752667387 [µmol/l])
		drug: PBPK_model_human_Ab|Organism|Skin|Plasma|CDA1(0 [µmol])
		kass_FcRn: PBPK_model_human_Ab|CDA1|kass (FcRn)(0.87 [l/µmol/min])
		Kd_FcRn_drug: PBPK_model_human_Ab|Organism|Skin|Plasma|CDA1|Kd (FcRn) in endosomal space of container(999999 [µmol/l])
		drug_FcRn: PBPK_model_human_Ab|Organism|Skin|Plasma|CDA1-FcRn_Complex(0 [µmol])

Reaction: FcRn binding tissue CDA1
	Educts:
		1 * PBPK_model_human_Ab|Organism|Skin|Interstitial|CDA1
	Products:
		1 * PBPK_model_human_Ab|Organism|Skin|Interstitial|CDA1-FcRn_Complex
	Formula: kass_FcRn * drug * FcRn - Kd_FcRn_drug * kass_FcRn * drug_FcRn
		FcRn: PBPK_model_human_Ab|Organism|Skin|Interstitial|FcRn concentration in container(0 [µmol/l])
		drug: PBPK_model_human_Ab|Organism|Skin|Interstitial|CDA1(0 [µmol])
		kass_FcRn: PBPK_model_human_Ab|CDA1|kass (FcRn)(0.87 [l/µmol/min])
		Kd_FcRn_drug: PBPK_model_human_Ab|Organism|Skin|Interstitial|CDA1|Kd (FcRn) in endosomal space of container(999999 [µmol/l])
		drug_FcRn: PBPK_model_human_Ab|Organism|Skin|Interstitial|CDA1-FcRn_Complex(0 [µmol])

Reaction: FcRn binding tissue CDA1
	Educts:
		1 * PBPK_model_human_Ab|Organism|Skin|Endosome|CDA1
	Products:
		1 * PBPK_model_human_Ab|Organism|Skin|Endosome|CDA1-FcRn_Complex
	Formula: kass_FcRn * drug * FcRn - Kd_FcRn_drug * kass_FcRn * drug_FcRn
		FcRn: PBPK_model_human_Ab|Organism|Skin|Endosome|FcRn concentration in container(80.8 [µmol/l])
		drug: PBPK_model_human_Ab|Organism|Skin|Endosome|CDA1(0 [µmol])
		kass_FcRn: PBPK_model_human_Ab|CDA1|kass (FcRn)(0.87 [l/µmol/min])
		Kd_FcRn_drug: PBPK_model_human_Ab|Organism|Skin|Endosome|CDA1|Kd (FcRn) in endosomal space of container(0.63 [µmol/l])
		drug_FcRn: PBPK_model_human_Ab|Organism|Skin|Endosome|CDA1-FcRn_Complex(0 [µmol])

Reaction: FcRn binding tissue CDA1
	Educts:
		1 * PBPK_model_human_Ab|Organism|Spleen|Plasma|CDA1
	Products:
		1 * PBPK_model_human_Ab|Organism|Spleen|Plasma|CDA1-FcRn_Complex
	Formula: kass_FcRn * drug * FcRn - Kd_FcRn_drug * kass_FcRn * drug_FcRn
		FcRn: PBPK_model_human_Ab|Organism|Spleen|Plasma|FcRn concentration in container(0.737391752667387 [µmol/l])
		drug: PBPK_model_human_Ab|Organism|Spleen|Plasma|CDA1(0 [µmol])
		kass_FcRn: PBPK_model_human_Ab|CDA1|kass (FcRn)(0.87 [l/µmol/min])
		Kd_FcRn_drug: PBPK_model_human_Ab|Organism|Spleen|Plasma|CDA1|Kd (FcRn) in endosomal space of container(999999 [µmol/l])
		drug_FcRn: PBPK_model_human_Ab|Organism|Spleen|Plasma|CDA1-FcRn_Complex(0 [µmol])

Reaction: FcRn binding tissue CDA1
	Educts:
		1 * PBPK_model_human_Ab|Organism|Spleen|Interstitial|CDA1
	Products:
		1 * PBPK_model_human_Ab|Organism|Spleen|Interstitial|CDA1-FcRn_Complex
	Formula: kass_FcRn * drug * FcRn - Kd_FcRn_drug * kass_FcRn * drug_FcRn
		FcRn: PBPK_model_human_Ab|Organism|Spleen|Interstitial|FcRn concentration in container(0 [µmol/l])
		drug: PBPK_model_human_Ab|Organism|Spleen|Interstitial|CDA1(0 [µmol])
		kass_FcRn: PBPK_model_human_Ab|CDA1|kass (FcRn)(0.87 [l/µmol/min])
		Kd_FcRn_drug: PBPK_model_human_Ab|Organism|Spleen|Interstitial|CDA1|Kd (FcRn) in endosomal space of container(999999 [µmol/l])
		drug_FcRn: PBPK_model_human_Ab|Organism|Spleen|Interstitial|CDA1-FcRn_Complex(0 [µmol])

Reaction: FcRn binding tissue CDA1
	Educts:
		1 * PBPK_model_human_Ab|Organism|Spleen|Endosome|CDA1
	Products:
		1 * PBPK_model_human_Ab|Organism|Spleen|Endosome|CDA1-FcRn_Complex
	Formula: kass_FcRn * drug * FcRn - Kd_FcRn_drug * kass_FcRn * drug_FcRn
		FcRn: PBPK_model_human_Ab|Organism|Spleen|Endosome|FcRn concentration in container(80.8 [µmol/l])
		drug: PBPK_model_human_Ab|Organism|Spleen|Endosome|CDA1(0 [µmol])
		kass_FcRn: PBPK_model_human_Ab|CDA1|kass (FcRn)(0.87 [l/µmol/min])
		Kd_FcRn_drug: PBPK_model_human_Ab|Organism|Spleen|Endosome|CDA1|Kd (FcRn) in endosomal space of container(0.63 [µmol/l])
		drug_FcRn: PBPK_model_human_Ab|Organism|Spleen|Endosome|CDA1-FcRn_Complex(0 [µmol])

Reaction: FcRn binding CDA1 in plasma
	Educts:
		1 * PBPK_model_human_Ab|Organism|EndogenousIgG|Plasma|FcRn
	Products:
	Formula: kass_FcRn*FcRn*(M_bon+M_brn+M_fat+M_tes+M_hrt+M_kid+M_lin+M_liv_periportal + (IsLiverZonated ? M_liv_pericentral : 0)+M_lng+M_mus+M_pan+M_skn+M_sin+M_spl+M_sto+M_duo+M_uje+M_lje+M_uil+M_lil+M_cae+M_colasc+M_coltrans+M_coldesc+M_colsigm+M_rect) - Kd_FcRn_drug*kass_FcRn*(MC_bon+MC_brn+MC_fat+MC_tes+MC_hrt+MC_kid+MC_lin+MC_liv_periportal + (IsLiverZonated ? MC_liv_pericentral : 0)+MC_lng+MC_mus+MC_pan+MC_skn+MC_sin+MC_spl+MC_sto+MC_duo+MC_uje+MC_lje+MC_uil+MC_lil+MC_cae+MC_colasc+MC_coltrans+MC_coldesc+MC_colsigm+MC_rect)
		M_bon: PBPK_model_human_Ab|Organism|Bone|Plasma|CDA1(0 [µmol])
		M_brn: PBPK_model_human_Ab|Organism|Brain|Plasma|CDA1(0 [µmol])
		M_cae: PBPK_model_human_Ab|Organism|LargeIntestine|Mucosa|Caecum|Plasma|CDA1(0 [µmol])
		M_colasc: PBPK_model_human_Ab|Organism|LargeIntestine|Mucosa|ColonAscendens|Plasma|CDA1(0 [µmol])
		M_coldesc: PBPK_model_human_Ab|Organism|LargeIntestine|Mucosa|ColonDescendens|Plasma|CDA1(0 [µmol])
		M_colsigm: PBPK_model_human_Ab|Organism|LargeIntestine|Mucosa|ColonSigmoid|Plasma|CDA1(0 [µmol])
		M_coltrans: PBPK_model_human_Ab|Organism|LargeIntestine|Mucosa|ColonTransversum|Plasma|CDA1(0 [µmol])
		M_duo: PBPK_model_human_Ab|Organism|SmallIntestine|Mucosa|Duodenum|Plasma|CDA1(0 [µmol])
		M_fat: PBPK_model_human_Ab|Organism|Fat|Plasma|CDA1(0 [µmol])
		M_hrt: PBPK_model_human_Ab|Organism|Heart|Plasma|CDA1(0 [µmol])
		M_kid: PBPK_model_human_Ab|Organism|Kidney|Plasma|CDA1(0 [µmol])
		M_lil: PBPK_model_human_Ab|Organism|SmallIntestine|Mucosa|LowerIleum|Plasma|CDA1(0 [µmol])
		M_lin: PBPK_model_human_Ab|Organism|LargeIntestine|Plasma|CDA1(0 [µmol])
		M_liv_pericentral: PBPK_model_human_Ab|Organism|Liver|Pericentral|Plasma|CDA1(0 [µmol])
		M_liv_periportal: PBPK_model_human_Ab|Organism|Liver|Periportal|Plasma|CDA1(0 [µmol])
		M_lje: PBPK_model_human_Ab|Organism|SmallIntestine|Mucosa|LowerJejunum|Plasma|CDA1(0 [µmol])
		M_lng: PBPK_model_human_Ab|Organism|Lung|Plasma|CDA1(0 [µmol])
		M_mus: PBPK_model_human_Ab|Organism|Muscle|Plasma|CDA1(0 [µmol])
		M_pan: PBPK_model_human_Ab|Organism|Pancreas|Plasma|CDA1(0 [µmol])
		M_rect: PBPK_model_human_Ab|Organism|LargeIntestine|Mucosa|Rectum|Plasma|CDA1(0 [µmol])
		M_sin: PBPK_model_human_Ab|Organism|SmallIntestine|Plasma|CDA1(0 [µmol])
		M_skn: PBPK_model_human_Ab|Organism|Skin|Plasma|CDA1(0 [µmol])
		M_spl: PBPK_model_human_Ab|Organism|Spleen|Plasma|CDA1(0 [µmol])
		M_sto: PBPK_model_human_Ab|Organism|Stomach|Plasma|CDA1(0 [µmol])
		M_tes: PBPK_model_human_Ab|Organism|Gonads|Plasma|CDA1(0 [µmol])
		M_uil: PBPK_model_human_Ab|Organism|SmallIntestine|Mucosa|UpperIleum|Plasma|CDA1(0 [µmol])
		M_uje: PBPK_model_human_Ab|Organism|SmallIntestine|Mucosa|UpperJejunum|Plasma|CDA1(0 [µmol])
		kass_FcRn: PBPK_model_human_Ab|CDA1|kass (FcRn)(0.87 [l/µmol/min])
		Kd_FcRn_drug: PBPK_model_human_Ab|CDA1|Kd (FcRn) in plasma/interstitial(999999 [µmol/l])
		FcRn: PBPK_model_human_Ab|Organism|EndogenousIgG|Plasma|FcRn|Concentration(0.737391752667387 [µmol/l])
		MC_bon: PBPK_model_human_Ab|Organism|Bone|Plasma|CDA1-FcRn_Complex(0 [µmol])
		MC_brn: PBPK_model_human_Ab|Organism|Brain|Plasma|CDA1-FcRn_Complex(0 [µmol])
		MC_cae: PBPK_model_human_Ab|Organism|LargeIntestine|Mucosa|Caecum|Plasma|CDA1-FcRn_Complex(0 [µmol])
		MC_colasc: PBPK_model_human_Ab|Organism|LargeIntestine|Mucosa|ColonAscendens|Plasma|CDA1-FcRn_Complex(0 [µmol])
		MC_coldesc: PBPK_model_human_Ab|Organism|LargeIntestine|Mucosa|ColonDescendens|Plasma|CDA1-FcRn_Complex(0 [µmol])
		MC_colsigm: PBPK_model_human_Ab|Organism|LargeIntestine|Mucosa|ColonSigmoid|Plasma|CDA1-FcRn_Complex(0 [µmol])
		MC_coltrans: PBPK_model_human_Ab|Organism|LargeIntestine|Mucosa|ColonTransversum|Plasma|CDA1-FcRn_Complex(0 [µmol])
		MC_duo: PBPK_model_human_Ab|Organism|SmallIntestine|Mucosa|Duodenum|Plasma|CDA1-FcRn_Complex(0 [µmol])
		MC_fat: PBPK_model_human_Ab|Organism|Fat|Plasma|CDA1-FcRn_Complex(0 [µmol])
		MC_hrt: PBPK_model_human_Ab|Organism|Heart|Plasma|CDA1-FcRn_Complex(0 [µmol])
		MC_kid: PBPK_model_human_Ab|Organism|Kidney|Plasma|CDA1-FcRn_Complex(0 [µmol])
		MC_lil: PBPK_model_human_Ab|Organism|SmallIntestine|Mucosa|LowerIleum|Plasma|CDA1-FcRn_Complex(0 [µmol])
		MC_lin: PBPK_model_human_Ab|Organism|LargeIntestine|Plasma|CDA1-FcRn_Complex(0 [µmol])
		MC_liv_pericentral: PBPK_model_human_Ab|Organism|Liver|Pericentral|Plasma|CDA1-FcRn_Complex(0 [µmol])
		MC_liv_periportal: PBPK_model_human_Ab|Organism|Liver|Periportal|Plasma|CDA1-FcRn_Complex(0 [µmol])
		MC_lje: PBPK_model_human_Ab|Organism|SmallIntestine|Mucosa|LowerJejunum|Plasma|CDA1-FcRn_Complex(0 [µmol])
		MC_lng: PBPK_model_human_Ab|Organism|Lung|Plasma|CDA1-FcRn_Complex(0 [µmol])
		MC_mus: PBPK_model_human_Ab|Organism|Muscle|Plasma|CDA1-FcRn_Complex(0 [µmol])
		MC_pan: PBPK_model_human_Ab|Organism|Pancreas|Plasma|CDA1-FcRn_Complex(0 [µmol])
		MC_rect: PBPK_model_human_Ab|Organism|LargeIntestine|Mucosa|Rectum|Plasma|CDA1-FcRn_Complex(0 [µmol])
		MC_sin: PBPK_model_human_Ab|Organism|SmallIntestine|Plasma|CDA1-FcRn_Complex(0 [µmol])
		MC_skn: PBPK_model_human_Ab|Organism|Skin|Plasma|CDA1-FcRn_Complex(0 [µmol])
		MC_spl: PBPK_model_human_Ab|Organism|Spleen|Plasma|CDA1-FcRn_Complex(0 [µmol])
		MC_sto: PBPK_model_human_Ab|Organism|Stomach|Plasma|CDA1-FcRn_Complex(0 [µmol])
		MC_tes: PBPK_model_human_Ab|Organism|Gonads|Plasma|CDA1-FcRn_Complex(0 [µmol])
		MC_uil: PBPK_model_human_Ab|Organism|SmallIntestine|Mucosa|UpperIleum|Plasma|CDA1-FcRn_Complex(0 [µmol])
		MC_uje: PBPK_model_human_Ab|Organism|SmallIntestine|Mucosa|UpperJejunum|Plasma|CDA1-FcRn_Complex(0 [µmol])
		IsLiverZonated: PBPK_model_human_Ab|Organism|Liver|Is liver zonated(0)

Reaction: FcRn binding endogenous Igg
	Educts:
		1 * PBPK_model_human_Ab|Organism|EndogenousIgG|Plasma|FcRn
		1 * PBPK_model_human_Ab|Organism|EndogenousIgG|Plasma|LigandEndo
	Products:
		1 * PBPK_model_human_Ab|Organism|EndogenousIgG|Plasma|LigandEndo_Complex
	Formula: kass_FcRn*FcRn*LigandEndo - Kd_FcRn_IgGendo*kass_FcRn*IgG_endo_FcRn
		Kd_FcRn_IgGendo: PBPK_model_human_Ab|Organism|EndogenousIgG|Plasma|Kd (FcRn, endogenous IgG) in endosomal space of container(10000 [µmol/l])
		FcRn: PBPK_model_human_Ab|Organism|EndogenousIgG|Plasma|FcRn(1.22914255534983 [µmol])
		LigandEndo: PBPK_model_human_Ab|Organism|EndogenousIgG|Plasma|LigandEndo|Concentration(70 [µmol/l])
		IgG_endo_FcRn: PBPK_model_human_Ab|Organism|EndogenousIgG|Plasma|LigandEndo_Complex(0.00864553442897442 [µmol])
		kass_FcRn: PBPK_model_human_Ab|Organism|EndogenousIgG|kass (FcRn, endogenous IgG)(0.87 [l/µmol/min])

Reaction: FcRn binding CDA1 in interstitial
	Educts:
		1 * PBPK_model_human_Ab|Organism|EndogenousIgG|Interstitial|FcRn
	Products:
	Formula: kass_FcRn*FcRn*(M_bon+M_brn+M_fat+M_tes+M_hrt+M_kid+M_lin+M_liv_periportal + (IsLiverZonated ? M_liv_pericentral : 0)+M_lng+M_mus+M_pan+M_skn+M_sin+M_spl+M_sto+M_duo+M_uje+M_lje+M_uil+M_lil+M_cae+M_colasc+M_coltrans+M_coldesc+M_colsigm+M_rect) - Kd_FcRn_drug*kass_FcRn*(MC_bon+MC_brn+MC_fat+MC_tes+MC_hrt+MC_kid+MC_lin+MC_liv_periportal + (IsLiverZonated ? MC_liv_pericentral : 0)+MC_lng+MC_mus+MC_pan+MC_skn+MC_sin+MC_spl+MC_sto+MC_duo+MC_uje+MC_lje+MC_uil+MC_lil+MC_cae+MC_colasc+MC_coltrans+MC_coldesc+MC_colsigm+MC_rect)
		M_bon: PBPK_model_human_Ab|Organism|Bone|Interstitial|CDA1(0 [µmol])
		M_brn: PBPK_model_human_Ab|Organism|Brain|Interstitial|CDA1(0 [µmol])
		M_cae: PBPK_model_human_Ab|Organism|LargeIntestine|Mucosa|Caecum|Interstitial|CDA1(0 [µmol])
		M_colasc: PBPK_model_human_Ab|Organism|LargeIntestine|Mucosa|ColonAscendens|Interstitial|CDA1(0 [µmol])
		M_coldesc: PBPK_model_human_Ab|Organism|LargeIntestine|Mucosa|ColonDescendens|Interstitial|CDA1(0 [µmol])
		M_colsigm: PBPK_model_human_Ab|Organism|LargeIntestine|Mucosa|ColonSigmoid|Interstitial|CDA1(0 [µmol])
		M_coltrans: PBPK_model_human_Ab|Organism|LargeIntestine|Mucosa|ColonTransversum|Interstitial|CDA1(0 [µmol])
		M_duo: PBPK_model_human_Ab|Organism|SmallIntestine|Mucosa|Duodenum|Interstitial|CDA1(0 [µmol])
		M_fat: PBPK_model_human_Ab|Organism|Fat|Interstitial|CDA1(0 [µmol])
		M_hrt: PBPK_model_human_Ab|Organism|Heart|Interstitial|CDA1(0 [µmol])
		M_kid: PBPK_model_human_Ab|Organism|Kidney|Interstitial|CDA1(0 [µmol])
		M_lil: PBPK_model_human_Ab|Organism|SmallIntestine|Mucosa|LowerIleum|Interstitial|CDA1(0 [µmol])
		M_lin: PBPK_model_human_Ab|Organism|LargeIntestine|Interstitial|CDA1(0 [µmol])
		M_liv_pericentral: PBPK_model_human_Ab|Organism|Liver|Pericentral|Interstitial|CDA1(0 [µmol])
		M_liv_periportal: PBPK_model_human_Ab|Organism|Liver|Periportal|Interstitial|CDA1(0 [µmol])
		M_lje: PBPK_model_human_Ab|Organism|SmallIntestine|Mucosa|LowerJejunum|Interstitial|CDA1(0 [µmol])
		M_lng: PBPK_model_human_Ab|Organism|Lung|Interstitial|CDA1(0 [µmol])
		M_mus: PBPK_model_human_Ab|Organism|Muscle|Interstitial|CDA1(0 [µmol])
		M_pan: PBPK_model_human_Ab|Organism|Pancreas|Interstitial|CDA1(0 [µmol])
		M_rect: PBPK_model_human_Ab|Organism|LargeIntestine|Mucosa|Rectum|Interstitial|CDA1(0 [µmol])
		M_sin: PBPK_model_human_Ab|Organism|SmallIntestine|Interstitial|CDA1(0 [µmol])
		M_skn: PBPK_model_human_Ab|Organism|Skin|Interstitial|CDA1(0 [µmol])
		M_spl: PBPK_model_human_Ab|Organism|Spleen|Interstitial|CDA1(0 [µmol])
		M_sto: PBPK_model_human_Ab|Organism|Stomach|Interstitial|CDA1(0 [µmol])
		M_tes: PBPK_model_human_Ab|Organism|Gonads|Interstitial|CDA1(0 [µmol])
		M_uil: PBPK_model_human_Ab|Organism|SmallIntestine|Mucosa|UpperIleum|Interstitial|CDA1(0 [µmol])
		M_uje: PBPK_model_human_Ab|Organism|SmallIntestine|Mucosa|UpperJejunum|Interstitial|CDA1(0 [µmol])
		kass_FcRn: PBPK_model_human_Ab|CDA1|kass (FcRn)(0.87 [l/µmol/min])
		Kd_FcRn_drug: PBPK_model_human_Ab|CDA1|Kd (FcRn) in plasma/interstitial(999999 [µmol/l])
		FcRn: PBPK_model_human_Ab|Organism|EndogenousIgG|Interstitial|FcRn|Concentration(0 [µmol/l])
		MC_bon: PBPK_model_human_Ab|Organism|Bone|Interstitial|CDA1-FcRn_Complex(0 [µmol])
		MC_brn: PBPK_model_human_Ab|Organism|Brain|Interstitial|CDA1-FcRn_Complex(0 [µmol])
		MC_cae: PBPK_model_human_Ab|Organism|LargeIntestine|Mucosa|Caecum|Interstitial|CDA1-FcRn_Complex(0 [µmol])
		MC_colasc: PBPK_model_human_Ab|Organism|LargeIntestine|Mucosa|ColonAscendens|Interstitial|CDA1-FcRn_Complex(0 [µmol])
		MC_coldesc: PBPK_model_human_Ab|Organism|LargeIntestine|Mucosa|ColonDescendens|Interstitial|CDA1-FcRn_Complex(0 [µmol])
		MC_colsigm: PBPK_model_human_Ab|Organism|LargeIntestine|Mucosa|ColonSigmoid|Interstitial|CDA1-FcRn_Complex(0 [µmol])
		MC_coltrans: PBPK_model_human_Ab|Organism|LargeIntestine|Mucosa|ColonTransversum|Interstitial|CDA1-FcRn_Complex(0 [µmol])
		MC_duo: PBPK_model_human_Ab|Organism|SmallIntestine|Mucosa|Duodenum|Interstitial|CDA1-FcRn_Complex(0 [µmol])
		MC_fat: PBPK_model_human_Ab|Organism|Fat|Interstitial|CDA1-FcRn_Complex(0 [µmol])
		MC_hrt: PBPK_model_human_Ab|Organism|Heart|Interstitial|CDA1-FcRn_Complex(0 [µmol])
		MC_kid: PBPK_model_human_Ab|Organism|Kidney|Interstitial|CDA1-FcRn_Complex(0 [µmol])
		MC_lil: PBPK_model_human_Ab|Organism|SmallIntestine|Mucosa|LowerIleum|Interstitial|CDA1-FcRn_Complex(0 [µmol])
		MC_lin: PBPK_model_human_Ab|Organism|LargeIntestine|Interstitial|CDA1-FcRn_Complex(0 [µmol])
		MC_liv_pericentral: PBPK_model_human_Ab|Organism|Liver|Pericentral|Interstitial|CDA1-FcRn_Complex(0 [µmol])
		MC_liv_periportal: PBPK_model_human_Ab|Organism|Liver|Periportal|Interstitial|CDA1-FcRn_Complex(0 [µmol])
		MC_lje: PBPK_model_human_Ab|Organism|SmallIntestine|Mucosa|LowerJejunum|Interstitial|CDA1-FcRn_Complex(0 [µmol])
		MC_lng: PBPK_model_human_Ab|Organism|Lung|Interstitial|CDA1-FcRn_Complex(0 [µmol])
		MC_mus: PBPK_model_human_Ab|Organism|Muscle|Interstitial|CDA1-FcRn_Complex(0 [µmol])
		MC_pan: PBPK_model_human_Ab|Organism|Pancreas|Interstitial|CDA1-FcRn_Complex(0 [µmol])
		MC_rect: PBPK_model_human_Ab|Organism|LargeIntestine|Mucosa|Rectum|Interstitial|CDA1-FcRn_Complex(0 [µmol])
		MC_sin: PBPK_model_human_Ab|Organism|SmallIntestine|Interstitial|CDA1-FcRn_Complex(0 [µmol])
		MC_skn: PBPK_model_human_Ab|Organism|Skin|Interstitial|CDA1-FcRn_Complex(0 [µmol])
		MC_spl: PBPK_model_human_Ab|Organism|Spleen|Interstitial|CDA1-FcRn_Complex(0 [µmol])
		MC_sto: PBPK_model_human_Ab|Organism|Stomach|Interstitial|CDA1-FcRn_Complex(0 [µmol])
		MC_tes: PBPK_model_human_Ab|Organism|Gonads|Interstitial|CDA1-FcRn_Complex(0 [µmol])
		MC_uil: PBPK_model_human_Ab|Organism|SmallIntestine|Mucosa|UpperIleum|Interstitial|CDA1-FcRn_Complex(0 [µmol])
		MC_uje: PBPK_model_human_Ab|Organism|SmallIntestine|Mucosa|UpperJejunum|Interstitial|CDA1-FcRn_Complex(0 [µmol])
		IsLiverZonated: PBPK_model_human_Ab|Organism|Liver|Is liver zonated(0)

Reaction: FcRn binding endogenous Igg
	Educts:
		1 * PBPK_model_human_Ab|Organism|EndogenousIgG|Interstitial|FcRn
		1 * PBPK_model_human_Ab|Organism|EndogenousIgG|Interstitial|LigandEndo
	Products:
		1 * PBPK_model_human_Ab|Organism|EndogenousIgG|Interstitial|LigandEndo_Complex
	Formula: kass_FcRn*FcRn*LigandEndo - Kd_FcRn_IgGendo*kass_FcRn*IgG_endo_FcRn
		Kd_FcRn_IgGendo: PBPK_model_human_Ab|Organism|EndogenousIgG|Interstitial|Kd (FcRn, endogenous IgG) in endosomal space of container(10000 [µmol/l])
		FcRn: PBPK_model_human_Ab|Organism|EndogenousIgG|Interstitial|FcRn(0 [µmol])
		LigandEndo: PBPK_model_human_Ab|Organism|EndogenousIgG|Interstitial|LigandEndo|Concentration(10.4171706807922 [µmol/l])
		IgG_endo_FcRn: PBPK_model_human_Ab|Organism|EndogenousIgG|Interstitial|LigandEndo_Complex(0 [µmol])
		kass_FcRn: PBPK_model_human_Ab|Organism|EndogenousIgG|kass (FcRn, endogenous IgG)(0.87 [l/µmol/min])

Reaction: FcRn binding CDA1 in endosomal space
	Educts:
		1 * PBPK_model_human_Ab|Organism|EndogenousIgG|Endosome|FcRn
	Products:
	Formula: kass_FcRn*FcRn*(M_bon+M_brn+M_fat+M_tes+M_hrt+M_kid+M_lin+M_liv_periportal + (IsLiverZonated ? M_liv_pericentral : 0)+M_lng+M_mus+M_pan+M_skn+M_sin+M_spl+M_sto+M_duo+M_uje+M_lje+M_uil+M_lil+M_cae+M_colasc+M_coltrans+M_coldesc+M_colsigm+M_rect) - Kd_FcRn_drug*kass_FcRn*(MC_bon+MC_brn+MC_fat+MC_tes+MC_hrt+MC_kid+MC_lin+MC_liv_periportal + (IsLiverZonated ? MC_liv_pericentral : 0)+MC_lng+MC_mus+MC_pan+MC_skn+MC_sin+MC_spl+MC_sto+MC_duo+MC_uje+MC_lje+MC_uil+MC_lil+MC_cae+MC_colasc+MC_coltrans+MC_coldesc+MC_colsigm+MC_rect)
		M_bon: PBPK_model_human_Ab|Organism|Bone|Endosome|CDA1(0 [µmol])
		M_brn: PBPK_model_human_Ab|Organism|Brain|Endosome|CDA1(0 [µmol])
		M_cae: PBPK_model_human_Ab|Organism|LargeIntestine|Mucosa|Caecum|Endosome|CDA1(0 [µmol])
		M_colasc: PBPK_model_human_Ab|Organism|LargeIntestine|Mucosa|ColonAscendens|Endosome|CDA1(0 [µmol])
		M_coldesc: PBPK_model_human_Ab|Organism|LargeIntestine|Mucosa|ColonDescendens|Endosome|CDA1(0 [µmol])
		M_colsigm: PBPK_model_human_Ab|Organism|LargeIntestine|Mucosa|ColonSigmoid|Endosome|CDA1(0 [µmol])
		M_coltrans: PBPK_model_human_Ab|Organism|LargeIntestine|Mucosa|ColonTransversum|Endosome|CDA1(0 [µmol])
		M_duo: PBPK_model_human_Ab|Organism|SmallIntestine|Mucosa|Duodenum|Endosome|CDA1(0 [µmol])
		M_fat: PBPK_model_human_Ab|Organism|Fat|Endosome|CDA1(0 [µmol])
		M_hrt: PBPK_model_human_Ab|Organism|Heart|Endosome|CDA1(0 [µmol])
		M_kid: PBPK_model_human_Ab|Organism|Kidney|Endosome|CDA1(0 [µmol])
		M_lil: PBPK_model_human_Ab|Organism|SmallIntestine|Mucosa|LowerIleum|Endosome|CDA1(0 [µmol])
		M_lin: PBPK_model_human_Ab|Organism|LargeIntestine|Endosome|CDA1(0 [µmol])
		M_liv_pericentral: PBPK_model_human_Ab|Organism|Liver|Pericentral|Endosome|CDA1(0 [µmol])
		M_liv_periportal: PBPK_model_human_Ab|Organism|Liver|Periportal|Endosome|CDA1(0 [µmol])
		M_lje: PBPK_model_human_Ab|Organism|SmallIntestine|Mucosa|LowerJejunum|Endosome|CDA1(0 [µmol])
		M_lng: PBPK_model_human_Ab|Organism|Lung|Endosome|CDA1(0 [µmol])
		M_mus: PBPK_model_human_Ab|Organism|Muscle|Endosome|CDA1(0 [µmol])
		M_pan: PBPK_model_human_Ab|Organism|Pancreas|Endosome|CDA1(0 [µmol])
		M_rect: PBPK_model_human_Ab|Organism|LargeIntestine|Mucosa|Rectum|Endosome|CDA1(0 [µmol])
		M_sin: PBPK_model_human_Ab|Organism|SmallIntestine|Endosome|CDA1(0 [µmol])
		M_skn: PBPK_model_human_Ab|Organism|Skin|Endosome|CDA1(0 [µmol])
		M_spl: PBPK_model_human_Ab|Organism|Spleen|Endosome|CDA1(0 [µmol])
		M_sto: PBPK_model_human_Ab|Organism|Stomach|Endosome|CDA1(0 [µmol])
		M_tes: PBPK_model_human_Ab|Organism|Gonads|Endosome|CDA1(0 [µmol])
		M_uil: PBPK_model_human_Ab|Organism|SmallIntestine|Mucosa|UpperIleum|Endosome|CDA1(0 [µmol])
		M_uje: PBPK_model_human_Ab|Organism|SmallIntestine|Mucosa|UpperJejunum|Endosome|CDA1(0 [µmol])
		kass_FcRn: PBPK_model_human_Ab|CDA1|kass (FcRn)(0.87 [l/µmol/min])
		Kd_FcRn_drug: PBPK_model_human_Ab|CDA1|Kd (FcRn) in endosomal space(0.63 [µmol/l])
		FcRn: PBPK_model_human_Ab|Organism|EndogenousIgG|Endosome|FcRn|Concentration(80.8 [µmol/l])
		MC_bon: PBPK_model_human_Ab|Organism|Bone|Endosome|CDA1-FcRn_Complex(0 [µmol])
		MC_brn: PBPK_model_human_Ab|Organism|Brain|Endosome|CDA1-FcRn_Complex(0 [µmol])
		MC_cae: PBPK_model_human_Ab|Organism|LargeIntestine|Mucosa|Caecum|Endosome|CDA1-FcRn_Complex(0 [µmol])
		MC_colasc: PBPK_model_human_Ab|Organism|LargeIntestine|Mucosa|ColonAscendens|Endosome|CDA1-FcRn_Complex(0 [µmol])
		MC_coldesc: PBPK_model_human_Ab|Organism|LargeIntestine|Mucosa|ColonDescendens|Endosome|CDA1-FcRn_Complex(0 [µmol])
		MC_colsigm: PBPK_model_human_Ab|Organism|LargeIntestine|Mucosa|ColonSigmoid|Endosome|CDA1-FcRn_Complex(0 [µmol])
		MC_coltrans: PBPK_model_human_Ab|Organism|LargeIntestine|Mucosa|ColonTransversum|Endosome|CDA1-FcRn_Complex(0 [µmol])
		MC_duo: PBPK_model_human_Ab|Organism|SmallIntestine|Mucosa|Duodenum|Endosome|CDA1-FcRn_Complex(0 [µmol])
		MC_fat: PBPK_model_human_Ab|Organism|Fat|Endosome|CDA1-FcRn_Complex(0 [µmol])
		MC_hrt: PBPK_model_human_Ab|Organism|Heart|Endosome|CDA1-FcRn_Complex(0 [µmol])
		MC_kid: PBPK_model_human_Ab|Organism|Kidney|Endosome|CDA1-FcRn_Complex(0 [µmol])
		MC_lil: PBPK_model_human_Ab|Organism|SmallIntestine|Mucosa|LowerIleum|Endosome|CDA1-FcRn_Complex(0 [µmol])
		MC_lin: PBPK_model_human_Ab|Organism|LargeIntestine|Endosome|CDA1-FcRn_Complex(0 [µmol])
		MC_liv_pericentral: PBPK_model_human_Ab|Organism|Liver|Pericentral|Endosome|CDA1-FcRn_Complex(0 [µmol])
		MC_liv_periportal: PBPK_model_human_Ab|Organism|Liver|Periportal|Endosome|CDA1-FcRn_Complex(0 [µmol])
		MC_lje: PBPK_model_human_Ab|Organism|SmallIntestine|Mucosa|LowerJejunum|Endosome|CDA1-FcRn_Complex(0 [µmol])
		MC_lng: PBPK_model_human_Ab|Organism|Lung|Endosome|CDA1-FcRn_Complex(0 [µmol])
		MC_mus: PBPK_model_human_Ab|Organism|Muscle|Endosome|CDA1-FcRn_Complex(0 [µmol])
		MC_pan: PBPK_model_human_Ab|Organism|Pancreas|Endosome|CDA1-FcRn_Complex(0 [µmol])
		MC_rect: PBPK_model_human_Ab|Organism|LargeIntestine|Mucosa|Rectum|Endosome|CDA1-FcRn_Complex(0 [µmol])
		MC_sin: PBPK_model_human_Ab|Organism|SmallIntestine|Endosome|CDA1-FcRn_Complex(0 [µmol])
		MC_skn: PBPK_model_human_Ab|Organism|Skin|Endosome|CDA1-FcRn_Complex(0 [µmol])
		MC_spl: PBPK_model_human_Ab|Organism|Spleen|Endosome|CDA1-FcRn_Complex(0 [µmol])
		MC_sto: PBPK_model_human_Ab|Organism|Stomach|Endosome|CDA1-FcRn_Complex(0 [µmol])
		MC_tes: PBPK_model_human_Ab|Organism|Gonads|Endosome|CDA1-FcRn_Complex(0 [µmol])
		MC_uil: PBPK_model_human_Ab|Organism|SmallIntestine|Mucosa|UpperIleum|Endosome|CDA1-FcRn_Complex(0 [µmol])
		MC_uje: PBPK_model_human_Ab|Organism|SmallIntestine|Mucosa|UpperJejunum|Endosome|CDA1-FcRn_Complex(0 [µmol])
		IsLiverZonated: PBPK_model_human_Ab|Organism|Liver|Is liver zonated(0)

Reaction: FcRn binding endogenous Igg
	Educts:
		1 * PBPK_model_human_Ab|Organism|EndogenousIgG|Endosome|FcRn
		1 * PBPK_model_human_Ab|Organism|EndogenousIgG|Endosome|LigandEndo
	Products:
		1 * PBPK_model_human_Ab|Organism|EndogenousIgG|Endosome|LigandEndo_Complex
	Formula: kass_FcRn*FcRn*LigandEndo - Kd_FcRn_IgGendo*kass_FcRn*IgG_endo_FcRn
		Kd_FcRn_IgGendo: PBPK_model_human_Ab|Organism|EndogenousIgG|Endosome|Kd (FcRn, endogenous IgG) in endosomal space of container(0.63 [µmol/l])
		FcRn: PBPK_model_human_Ab|Organism|EndogenousIgG|Endosome|FcRn(1.44848607997901 [µmol])
		LigandEndo: PBPK_model_human_Ab|Organism|EndogenousIgG|Endosome|LigandEndo|Concentration(2.05671582655156 [µmol/l])
		IgG_endo_FcRn: PBPK_model_human_Ab|Organism|EndogenousIgG|Endosome|LigandEndo_Complex(4.06945846027984 [µmol])
		kass_FcRn: PBPK_model_human_Ab|Organism|EndogenousIgG|kass (FcRn, endogenous IgG)(0.87 [l/µmol/min])

--------------- SWITCHES ----------
Event: Application_StartEvent
	Path: PBPK_model_human_Ab|Applications|IV_20mgkg_infusion_Taylor2008|Application_1|Application_StartEvent
	Condition: Time=StartTime
		StartTime: PBPK_model_human_Ab|Applications|IV_20mgkg_infusion_Taylor2008|Application_1|ProtocolSchemaItem|Start time(0 [min])
		Time: PBPK_model_human_Ab|Time(0 [min])
	Assignments:
		Path: PBPK_model_human_Ab|Applications|IV_20mgkg_infusion_Taylor2008|Application_1|Application rate
		UseAsValue: False
			Formula: DrugMass/InfusionTime
				DrugMass: PBPK_model_human_Ab|Applications|IV_20mgkg_infusion_Taylor2008|Application_1|ProtocolSchemaItem|DrugMass(0.584000000823388 [µmol])
				InfusionTime: PBPK_model_human_Ab|Applications|IV_20mgkg_infusion_Taylor2008|Application_1|ProtocolSchemaItem|Infusion time(30 [min])
				Time: PBPK_model_human_Ab|Time(0 [min])

Event: Application_StopEvent
	Path: PBPK_model_human_Ab|Applications|IV_20mgkg_infusion_Taylor2008|Application_1|Application_StopEvent
	Condition: Time=StartTime+InfusionTime
		InfusionTime: PBPK_model_human_Ab|Applications|IV_20mgkg_infusion_Taylor2008|Application_1|ProtocolSchemaItem|Infusion time(30 [min])
		StartTime: PBPK_model_human_Ab|Applications|IV_20mgkg_infusion_Taylor2008|Application_1|ProtocolSchemaItem|Start time(0 [min])
		Time: PBPK_model_human_Ab|Time(0 [min])
	Assignments:
		Path: PBPK_model_human_Ab|Applications|IV_20mgkg_infusion_Taylor2008|Application_1|Application rate
		UseAsValue: False
			Formula: 0

Event: Application_StartEvent
	Path: PBPK_model_human_Ab|Applications|IV_20mgkg_infusion_Taylor2008|Application_2|Application_StartEvent
	Condition: Time=StartTime
		StartTime: PBPK_model_human_Ab|Applications|IV_20mgkg_infusion_Taylor2008|Application_2|ProtocolSchemaItem|Start time(30 [min])
		Time: PBPK_model_human_Ab|Time(0 [min])
	Assignments:
		Path: PBPK_model_human_Ab|Applications|IV_20mgkg_infusion_Taylor2008|Application_2|Application rate
		UseAsValue: False
			Formula: DrugMass/InfusionTime
				DrugMass: PBPK_model_human_Ab|Applications|IV_20mgkg_infusion_Taylor2008|Application_2|ProtocolSchemaItem|DrugMass(9.14933334623307 [µmol])
				InfusionTime: PBPK_model_human_Ab|Applications|IV_20mgkg_infusion_Taylor2008|Application_2|ProtocolSchemaItem|Infusion time(150 [min])
				Time: PBPK_model_human_Ab|Time(0 [min])

Event: Application_StopEvent
	Path: PBPK_model_human_Ab|Applications|IV_20mgkg_infusion_Taylor2008|Application_2|Application_StopEvent
	Condition: Time=StartTime+InfusionTime
		InfusionTime: PBPK_model_human_Ab|Applications|IV_20mgkg_infusion_Taylor2008|Application_2|ProtocolSchemaItem|Infusion time(150 [min])
		StartTime: PBPK_model_human_Ab|Applications|IV_20mgkg_infusion_Taylor2008|Application_2|ProtocolSchemaItem|Start time(30 [min])
		Time: PBPK_model_human_Ab|Time(0 [min])
	Assignments:
		Path: PBPK_model_human_Ab|Applications|IV_20mgkg_infusion_Taylor2008|Application_2|Application rate
		UseAsValue: False
			Formula: 0

--------------- PARAMETER ----------
Parameter: PBPK_model_human_Ab|Organism|Surface area scaling exponent
	IsFixed: False
	Value: 1
	Formula: 1

Parameter: PBPK_model_human_Ab|Organism|Volume (plasma)
	IsFixed: False
	Value: 2.94976831696389 [l]
	Formula: V_pls_art+V_pls_bon+V_pls_brn+V_pls_cae+V_pls_colasc+V_pls_coldesc+V_pls_colsigm+V_pls_coltrans+V_pls_duo+V_pls_fat+V_pls_tes+V_pls_hrt+V_pls_kid+V_pls_lin+V_pls_lil+V_pls_lje+V_pls_lng+V_pls_mus+V_pls_pan+V_pls_prc+V_pls_prp+V_pls_pve+V_pls_rect+V_pls_skn+V_pls_sin+V_pls_spl+V_pls_sto+V_pls_uil+V_pls_uje+V_pls_ven
		V_pls_art: PBPK_model_human_Ab|Organism|ArterialBlood|Plasma|Volume(0.222134387972578 [l])
		V_pls_bon: PBPK_model_human_Ab|Organism|Bone|Plasma|Volume(0.21297361860168 [l])
		V_pls_brn: PBPK_model_human_Ab|Organism|Brain|Plasma|Volume(0.0311943841534115 [l])
		V_pls_fat: PBPK_model_human_Ab|Organism|Fat|Plasma|Volume(0.139839566189771 [l])
		V_pls_tes: PBPK_model_human_Ab|Organism|Gonads|Plasma|Volume(0.00117384300516067 [l])
		V_pls_hrt: PBPK_model_human_Ab|Organism|Heart|Plasma|Volume(0.0309860416860081 [l])
		V_pls_kid: PBPK_model_human_Ab|Organism|Kidney|Plasma|Volume(0.0534462425234655 [l])
		V_pls_lin: PBPK_model_human_Ab|Organism|LargeIntestine|Plasma|Volume(0.00417957744745837 [l])
		V_pls_lng: PBPK_model_human_Ab|Organism|Lung|Plasma|Volume(0.373299674376007 [l])
		V_pls_mus: PBPK_model_human_Ab|Organism|Muscle|Plasma|Volume(0.432483065940599 [l])
		V_pls_pan: PBPK_model_human_Ab|Organism|Pancreas|Plasma|Volume(0.0201864473139155 [l])
		V_pls_pve: PBPK_model_human_Ab|Organism|PortalVein|Plasma|Volume(0.549841357705713 [l])
		V_pls_skn: PBPK_model_human_Ab|Organism|Skin|Plasma|Volume(0.0917406640016164 [l])
		V_pls_sin: PBPK_model_human_Ab|Organism|SmallIntestine|Plasma|Volume(0.00739430123772535 [l])
		V_pls_spl: PBPK_model_human_Ab|Organism|Spleen|Plasma|Volume(0.0361911749257049 [l])
		V_pls_sto: PBPK_model_human_Ab|Organism|Stomach|Plasma|Volume(0.00285851376261118 [l])
		V_pls_ven: PBPK_model_human_Ab|Organism|VenousBlood|Plasma|Volume(0.510913940078214 [l])
		V_pls_duo: PBPK_model_human_Ab|Organism|SmallIntestine|Mucosa|Duodenum|Plasma|Volume(0.001129096160459 [l])
		V_pls_uje: PBPK_model_human_Ab|Organism|SmallIntestine|Mucosa|UpperJejunum|Plasma|Volume(0.00323155107993437 [l])
		V_pls_lje: PBPK_model_human_Ab|Organism|SmallIntestine|Mucosa|LowerJejunum|Plasma|Volume(0.00238797348878684 [l])
		V_pls_uil: PBPK_model_human_Ab|Organism|SmallIntestine|Mucosa|UpperIleum|Plasma|Volume(0.00210245491947537 [l])
		V_pls_lil: PBPK_model_human_Ab|Organism|SmallIntestine|Mucosa|LowerIleum|Plasma|Volume(0.00101229310937703 [l])
		V_pls_cae: PBPK_model_human_Ab|Organism|LargeIntestine|Mucosa|Caecum|Plasma|Volume(0.000457394928820579 [l])
		V_pls_colasc: PBPK_model_human_Ab|Organism|LargeIntestine|Mucosa|ColonAscendens|Plasma|Volume(0.00083855740550307 [l])
		V_pls_coltrans: PBPK_model_human_Ab|Organism|LargeIntestine|Mucosa|ColonTransversum|Plasma|Volume(0.00176291491632691 [l])
		V_pls_coldesc: PBPK_model_human_Ab|Organism|LargeIntestine|Mucosa|ColonDescendens|Plasma|Volume(0.000881457458163453 [l])
		V_pls_colsigm: PBPK_model_human_Ab|Organism|LargeIntestine|Mucosa|ColonSigmoid|Plasma|Volume(0.000708314028881347 [l])
		V_pls_rect: PBPK_model_human_Ab|Organism|LargeIntestine|Mucosa|Rectum|Plasma|Volume(0.000288572382136845 [l])
		V_pls_prp: PBPK_model_human_Ab|Organism|Liver|Periportal|Plasma|Volume(0.214130936164388 [l])
		V_pls_prc: PBPK_model_human_Ab|Organism|Liver|Pericentral|Plasma|Volume(0 [l])

Parameter: PBPK_model_human_Ab|Organism|Specific clearance (endosome)
	IsFixed: False
	Value: 0.2052 [1/min]
	Formula: K_uptake-K_rec>=0 ? K_uptake-K_rec : 0
		K_uptake: PBPK_model_human_Ab|Organism|Rate constant for endosomal uptake (global)(0.294 [1/min])
		K_rec: PBPK_model_human_Ab|Organism|Rate constant for recycling from endosomal space (global)(0.0888 [1/min])

Parameter: PBPK_model_human_Ab|Organism|SA proportionality factor
	IsFixed: False
	Value: 9500 [1/dm]
	Formula: 9500

Parameter: PBPK_model_human_Ab|Organism|Weight
	IsFixed: False
	Value: 73.0000001029235 [kg]
	Formula: M_art + M_sto + M_sin + M_lin + M_pan + M_spl + M_liv + M_lng + M_mus + M_fat + M_skn + M_kid + M_brn + M_hrt + M_bon + M_tes + M_pve + M_ven
		M_art: PBPK_model_human_Ab|Organism|ArterialBlood|Weight (tissue)(0.419121486740713 [kg])
		M_bon: PBPK_model_human_Ab|Organism|Bone|Weight (tissue)(11.8187357714584 [kg])
		M_brn: PBPK_model_human_Ab|Organism|Brain|Weight (tissue)(1.50916227157288 [kg])
		M_fat: PBPK_model_human_Ab|Organism|Fat|Weight (tissue)(14.6582354496615 [kg])
		M_tes: PBPK_model_human_Ab|Organism|Gonads|Weight (tissue)(0.0402690567808118 [kg])
		M_hrt: PBPK_model_human_Ab|Organism|Heart|Weight (tissue)(0.417601639973155 [kg])
		M_kid: PBPK_model_human_Ab|Organism|Kidney|Weight (tissue)(0.438443334893072 [kg])
		M_lin: PBPK_model_human_Ab|Organism|LargeIntestine|Weight (tissue)(0.412481964175021 [kg])
		M_liv: PBPK_model_human_Ab|Organism|Liver|Weight (tissue)(2.37659196630841 [kg])
		M_lng: PBPK_model_human_Ab|Organism|Lung|Weight (tissue)(1.21437760044244 [kg])
		M_mus: PBPK_model_human_Ab|Organism|Muscle|Weight (tissue)(32.6402313917433 [kg])
		M_pan: PBPK_model_human_Ab|Organism|Pancreas|Weight (tissue)(0.19043818220675 [kg])
		M_pve: PBPK_model_human_Ab|Organism|PortalVein|Weight (tissue)(1.03743652397304 [kg])
		M_skn: PBPK_model_human_Ab|Organism|Skin|Weight (tissue)(3.76294766208435 [kg])
		M_sin: PBPK_model_human_Ab|Organism|SmallIntestine|Weight (tissue)(0.724467834480575 [kg])
		M_spl: PBPK_model_human_Ab|Organism|Spleen|Weight (tissue)(0.206924956693567 [kg])
		M_sto: PBPK_model_human_Ab|Organism|Stomach|Weight (tissue)(0.168544443550188 [kg])
		M_ven: PBPK_model_human_Ab|Organism|VenousBlood|Weight (tissue)(0.963988566185309 [kg])
[truncated: 1,617,975 more chars]
